# Supplementary material for: Effects of overwintering on the transcriptome and fitness traits in a damselfly with variable voltinism across two latitudes
Source: Sci Rep. 2024 May 28;14:12192. doi: 10.1038/s41598-024-63066-z (PMC11133422; doi:10.1038/s41598-024-63066-z)
Supplement: Supplementary file 2 — Supplementary Information 2. [file 41598_2024_63066_MOESM2_ESM.xlsx]

## Sheet: Sheet1
Table S2. Life-history traits measured on the non- and post-winter cohort. Last column indicates the sample ID on Sequence Read Archive of the individuals used for RNA-seq.
ID	Family	Location	Latitude	Winter	development_time	mass	head_width	wing_pad	growth_rate_mass	growth_rate_head	RNA-seq
v14b_co_2	v14	Vallkara	High_latitude	Non-winter	28	10.8	2.35	0.95	0.385714	0.0839286	#N/A
v10a_co_2	v10	Vallkara	High_latitude	Non-winter	28	15.5	2.57	1.68	0.553571	0.0917857	#N/A
v9a_co	v9	Vallkara	High_latitude	Non-winter	28	16.5	2.61	1.73	0.589286	0.0932143	#N/A
v10a_co	v10	Vallkara	High_latitude	Non-winter	28	19.5	2.69	1.75	0.696429	0.0960714	#N/A
v6a_co	v6	Vallkara	High_latitude	Non-winter	28	15.7	2.56	1.77	0.560714	0.0914286	#N/A
v9aco_2	v9	Vallkara	High_latitude	Non-winter	28	15.3	2.6	1.78	0.546429	0.0928571	#N/A
v14b_co	v14	Vallkara	High_latitude	Non-winter	28	21.2	2.62	1.85	0.757143	0.0935714	#N/A
t1b_co_2	t1	Torups	High_latitude	Non-winter	29	9.8	2.27	1.01	0.337931	0.0782759	#N/A
v20b_co_2	v20	Vallkara	High_latitude	Non-winter	29	15	2.62	1.72	0.517241	0.0903448	#N/A
t1b_co	t1	Torups	High_latitude	Non-winter	29	23	2.68	1.78	0.793103	0.0924138	#N/A
v20b_co	v20	Vallkara	High_latitude	Non-winter	29	15.5	2.62	1.8	0.534483	0.0903448	#N/A
v3a_co_2	v3	Vallkara	High_latitude	Non-winter	29	21.9	2.71	1.8	0.755172	0.0934483	22920
v12a_co	v12	Vallkara	High_latitude	Non-winter	29	21.4	2.64	1.88	0.737931	0.0910345	#N/A
v3a_co	v3	Vallkara	High_latitude	Non-winter	29	17.9	2.69	2.14	0.617241	0.0927586	#N/A
t5a_co_2	t5	Torups	High_latitude	Non-winter	30	8.4	2.25	1.34	0.28	0.075	#N/A
t14a_co_2	t14	Torups	High_latitude	Non-winter	30	16.2	2.57	1.72	0.54	0.0856667	#N/A
t5a_co	t5	Torups	High_latitude	Non-winter	30	17.4	2.6	1.81	0.58	0.0866667	22942
t14a_co	t14	Torups	High_latitude	Non-winter	30	17.4	2.63	1.81	0.58	0.0876667	22930
t9a_co	t9	Torups	High_latitude	Non-winter	30	16	2.66	1.82	0.533333	0.0886667	23031
v15b_co	v15	Vallkara	High_latitude	Non-winter	31	14.1	2.57	1.62	0.454839	0.0829032	22980
v15b_co_2	v15	Vallkara	High_latitude	Non-winter	31	13.5	2.57	1.72	0.435484	0.0829032	#N/A
t21a_co	t21	Torups	High_latitude	Non-winter	31	15.1	2.66	1.74	0.487097	0.0858065	22874
t21a_co_2	t21	Torups	High_latitude	Non-winter	31	16.3	2.74	1.8	0.525806	0.0883871	22984
v13b_co_2	v13	Vallkara	High_latitude	Non-winter	34	8.8	2.23	1.09	0.258824	0.0655882	#N/A
v13b_co	v13	Vallkara	High_latitude	Non-winter	34	16.3	2.71	1.82	0.479412	0.0797059	23001
v4b_co	v4	Vallkara	High_latitude	Non-winter	35	19	2.75	1.79	0.542857	0.0785714	23012
v4b_co_2	v4	Vallkara	High_latitude	Non-winter	35	19.1	2.81	1.84	0.545714	0.0802857	22868
t13b_co_2	t13	Torups	High_latitude	Non-winter	36	9.2	2.18	0.8	0.255556	0.0605556	#N/A
t10b_co_2	t10	Torups	High_latitude	Non-winter	36	10.1	2.31	1.16	0.280556	0.0641667	#N/A
t10b_co	t10	Torups	High_latitude	Non-winter	36	17.1	2.76	1.69	0.475	0.0766667	22885
t13b_co	t13	Torups	High_latitude	Non-winter	36	21.3	2.71	1.92	0.591667	0.0752778	22891
t19b_co	t19	Torups	High_latitude	Non-winter	41	20.8	2.73	1.79	0.507317	0.0665854	23011
t19b_co_2	t19	Torups	High_latitude	Non-winter	41	10	2.22	NA	0.243902	0.0541463	#N/A
t16a_co_2	t16	Torups	High_latitude	Non-winter	43	18.8	2.21	1.13	0.437209	0.0513953	23004
t8b_co_2	t8	Torups	High_latitude	Non-winter	43	14.7	2.63	1.74	0.34186	0.0611628	#N/A
t16a_co	t16	Torups	High_latitude	Non-winter	43	20.7	2.74	1.85	0.481395	0.0637209	22964
t8b_co	t8	Torups	High_latitude	Non-winter	43	18.9	2.72	1.87	0.439535	0.0632558	22951
n25b_co_2	n25	Niepolomice	Central_latitude	Non-winter	27	11.6	2.45	1.45	0.42963	0.0907407	#N/A
n25b_co	n25	Niepolomice	Central_latitude	Non-winter	27	12.4	2.53	1.6	0.459259	0.0937037	#N/A
z12b_co_2	z12	Zagorze	Central_latitude	Non-winter	28	7.8	2.06	0.89	0.278571	0.0735714	#N/A
n5a_co_2	n5	Niepolomice	Central_latitude	Non-winter	28	6.7	2.05	0.92	0.239286	0.0732143	#N/A
n4a_co_2	n4	Niepolomice	Central_latitude	Non-winter	28	7	2.14	1.07	0.25	0.0764286	#N/A
z12b_co	z12	Zagorze	Central_latitude	Non-winter	28	14.4	2.61	1.39	0.514286	0.0932143	22935
z16b_co_2	z16	Zagorze	Central_latitude	Non-winter	28	12.4	2.46	1.43	0.442857	0.0878571	#N/A
z15b_co_2	z15	Zagorze	Central_latitude	Non-winter	28	12.1	2.59	1.44	0.432143	0.0925	#N/A
z9b_co_2	z9	Zagorze	Central_latitude	Non-winter	28	13.1	2.58	1.47	0.467857	0.0921429	#N/A
z13a_co_2	z13	Zagorze	Central_latitude	Non-winter	28	14.9	2.59	1.48	0.532143	0.0925	#N/A
z20b_co	z20	Zagorze	Central_latitude	Non-winter	28	13.1	2.63	1.48	0.467857	0.0939286	#N/A
z20b_co_2	z20	Zagorze	Central_latitude	Non-winter	28	14.6	2.6	1.53	0.521429	0.0928571	#N/A
z15b_co	z15	Zagorze	Central_latitude	Non-winter	28	14.2	2.62	1.59	0.507143	0.0935714	#N/A
z16b_co	z16	Zagorze	Central_latitude	Non-winter	28	15.2	2.59	1.62	0.542857	0.0925	22961
z13a_co	z13	Zagorze	Central_latitude	Non-winter	28	16.2	2.52	1.64	0.578571	0.09	#N/A
z10a_co	z10	Zagorze	Central_latitude	Non-winter	28	11.8	2.56	1.66	0.421429	0.0914286	22952
n5a_co	n5	Niepolomice	Central_latitude	Non-winter	28	13.9	2.57	1.71	0.496429	0.0917857	23019
N9b_co	N9	Niepolomice	Central_latitude	Non-winter	28	14.7	2.57	1.74	0.525	0.0917857	#N/A
n4a_co	n4	Niepolomice	Central_latitude	Non-winter	28	11	2.48	1.77	0.392857	0.0885714	22884
z9b_co	z9	Zagorze	Central_latitude	Non-winter	28	14.6	2.51	1.83	0.521429	0.0896429	22967
N9b_co_2	N9	Niepolomice	Central_latitude	Non-winter	28	13.9	NA	NA	0.496429	NA	#N/A
n11a_co_2	n11	Niepolomice	Central_latitude	Non-winter	29	14	2.56	1.64	0.482759	0.0882759	#N/A
n11a_co	n11	Niepolomice	Central_latitude	Non-winter	29	17.8	2.62	1.9	0.613793	0.0903448	22923
n1a_co	n1	Niepolomice	Central_latitude	Non-winter	31	15.8	2.44	1.54	0.509677	0.0787097	#N/A
n15a_co_2	n15	Niepolomice	Central_latitude	Non-winter	31	13.8	2.56	1.61	0.445161	0.0825806	#N/A
n15a_co	n15	Niepolomice	Central_latitude	Non-winter	31	17.1	2.47	1.71	0.551613	0.0796774	22955
n6b_co	n6	Niepolomice	Central_latitude	Non-winter	31	18	2.53	1.8	0.580645	0.0816129	#N/A
n6b_co_2	n6	Niepolomice	Central_latitude	Non-winter	31	15.3	2.54	1.81	0.493548	0.0819355	#N/A
n1a_co_2	n1	Niepolomice	Central_latitude	Non-winter	31	14.5	2.53	1.83	0.467742	0.0816129	#N/A
z11b_co_2	z11	Zagorze	Central_latitude	Non-winter	33	14.9	2.56	1.51	0.451515	0.0775758	#N/A
n8b_co_2	n8	Niepolomice	Central_latitude	Non-winter	33	14.4	2.44	1.52	0.436364	0.0739394	#N/A
z5a_co	z5	Zagorze	Central_latitude	Non-winter	33	13.5	2.56	1.6	0.409091	0.0775758	#N/A
n7b_co	n7	Niepolomice	Central_latitude	Non-winter	33	16.2	2.47	1.65	0.490909	0.0748485	22904
z5a_co_2	z5	Zagorze	Central_latitude	Non-winter	33	15.8	2.53	1.65	0.478788	0.0766667	22971
n8b_co	n8	Niepolomice	Central_latitude	Non-winter	33	15.9	2.49	1.74	0.481818	0.0754545	22911
z11b_co	z11	Zagorze	Central_latitude	Non-winter	33	16.9	2.64	1.76	0.512121	0.08	#N/A
v20b_co_1	v20	Vallkara	High_latitude	Post-winter	34	20.3	2.64	1.77	0.597059	0.0520588	#N/A
t14a_co_1	t14	Torups	High_latitude	Post-winter	36	22.5	2.64	1.88	0.625	0.0522222	25415
v14b_co_1	v14	Vallkara	High_latitude	Post-winter	36	19.3	2.77	1.65	0.536111	0.0458333	25412
t5a_co_1	t5	Torups	High_latitude	Post-winter	38	20.3	2.7	1.8	0.534211	0.0473684	25393
t5a_co_2	t5	Torups	High_latitude	Post-winter	38	17.8	2.58	1.68	0.468421	0.0442105	25400
t21a_co_1	t21	Torups	High_latitude	Post-winter	39	19.8	2.6	1.82	0.507692	0.0466667	#N/A
v10a_co_1	v10	Vallkara	High_latitude	Post-winter	39	19.7	2.84	1.85	0.505128	0.0474359	25395
v10a_co_2	v10	Vallkara	High_latitude	Post-winter	39	17.1	2.6	1.69	0.438462	0.0433333	25402
v4b_co_1	v4	Vallkara	High_latitude	Post-winter	40	21.1	2.76	1.87	0.5275	0.04675	#N/A
v3a_co_1	v3	Vallkara	High_latitude	Post-winter	40	14.1	2.62	1.69	0.3525	0.04225	25403
t5a_co_3	t5	Torups	High_latitude	Post-winter	43	17.6	2.72	1.73	0.409302	0.0402326	25410
t5a_co_4	t5	Torups	High_latitude	Post-winter	43	21.6	2.7	1.79	0.502326	0.0416279	25418
v9a_co_1	v9	Vallkara	High_latitude	Post-winter	43	16.8	2.79	1.63	0.390698	0.037907	25406
t13b_co_1	t13	Torups	High_latitude	Post-winter	44	18.3	2.71	1.77	0.415909	0.0402273	#N/A
t1b_co_1	t1	Torups	High_latitude	Post-winter	44	19.3	2.82	1.81	0.438636	0.0411364	25407
v13b_co_1	v13	Vallkara	High_latitude	Post-winter	45	22.2	2.67	1.87	0.493333	0.0415556	#N/A
v4b_co_1	v4	Vallkara	High_latitude	Post-winter	46	21.4	2.89	1.99	0.465217	0.0432609	#N/A
v14b_co_2	v14	Vallkara	High_latitude	Post-winter	46	17.6	2.79	2.04	0.382609	0.0443478	25396
v9a_co_2	v9	Vallkara	High_latitude	Post-winter	46	20.8	2.91	1.95	0.452174	0.0423913	25416
t10b_co_1	t10	Torups	High_latitude	Post-winter	47	20.5	2.83	1.92	0.43617	0.0408511	#N/A
t10b_co_2	t10	Torups	High_latitude	Post-winter	47	19	2.8	1.82	0.404255	0.0387234	#N/A
t13b_co_2	t13	Torups	High_latitude	Post-winter	47	20.5	2.91	1.93	0.43617	0.0410638	#N/A
v20b_co_2	v20	Vallkara	High_latitude	Post-winter	47	19.9	2.84	1.99	0.423404	0.0423404	25413
t8b_co_1	t8	Torups	High_latitude	Post-winter	48	25.7	2.76	1.91	0.535417	0.0397917	#N/A
t9a_co_1	t9	Torups	High_latitude	Post-winter	48	14.6	2.66	1.6	0.304167	0.0333333	25398
t9a_co_2	t9	Torups	High_latitude	Post-winter	48	17.6	2.78	1.79	0.366667	0.0372917	25405
t19b_co_1	t19	Torups	High_latitude	Post-winter	49	22.3	2.87	2.02	0.455102	0.0412245	#N/A
t13b_co_3	t13	Torups	High_latitude	Post-winter	49	19.3	2.75	1.93	0.393878	0.0393878	#N/A
v13b_co_2	v13	Vallkara	High_latitude	Post-winter	49	13.3	2.45	1.47	0.271429	0.03	#N/A
t19b_co_2	t19	Torups	High_latitude	Post-winter	52	17.2	2.75	1.82	0.330769	0.035	#N/A
t19b_co_3	t19	Torups	High_latitude	Post-winter	52	15.5	2.66	1.73	0.298077	0.0332692	#N/A
t16a_co_1	t16	Torups	High_latitude	Post-winter	54	18.2	2.77	1.87	0.337037	0.0346296	#N/A
v4b_co_3	v4	Vallkara	High_latitude	Post-winter	55	21.2	2.88	1.95	0.385455	0.0354545	#N/A
v4b_co_4	v4	Vallkara	High_latitude	Post-winter	55	14.6	2.61	1.58	0.265455	0.0287273	#N/A
n5a_co_1	n5	Niepolomice	Central_latitude	Post-winter	33	18.7	2.52	1.81	0.566667	0.0548485	25417
z12b_co_1	z12	Zagorze	Central_latitude	Post-winter	33	20.9	2.54	1.94	0.633333	0.0587879	25397
z13a_co_1	z13	Zagorze	Central_latitude	Post-winter	33	19.5	2.54	1.84	0.590909	0.0557576	25404
z10a_co_1	z10	Zagorze	Central_latitude	Post-winter	36	20	2.84	2	0.555556	0.0555556	25394
z9b_co_1	z9	Zagorze	Central_latitude	Post-winter	36	17.7	2.37	1.63	0.491667	0.0452778	25408
n11a_co_1	n11	Niepolomice	Central_latitude	Post-winter	37	20.7	2.55	1.76	0.559459	0.0475676	25392
n11a_co_2	n11	Niepolomice	Central_latitude	Post-winter	37	19.2	2.61	1.71	0.518919	0.0462162	25399
z10a_co_2	z10	Zagorze	Central_latitude	Post-winter	39	16.3	2.69	1.71	0.417949	0.0438462	25401
z10a_co_3	z10	Zagorze	Central_latitude	Post-winter	39	17.2	2.64	1.85	0.441026	0.0474359	25411
z16b_co_1	z16	Zagorze	Central_latitude	Post-winter	39	21.6	2.82	1.98	0.553846	0.0507692	25414
n11a_co_3	n11	Niepolomice	Central_latitude	Post-winter	40	18	2.73	1.77	0.45	0.04425	25409
n8b_co_1	n8	Niepolomice	Central_latitude	Post-winter	44	16.2	2.72	1.6	0.368182	0.0363636	#N/A
z11b_co_1	z11	Zagorze	Central_latitude	Post-winter	46	17.5	2.63	1.88	0.380435	0.0408696	#N/A
n8b_co_2	n8	Niepolomice	Central_latitude	Post-winter	53	19.7	2.67	1.86	0.371698	0.0350943	#N/A
