# Supplementary material for: Effects of overwintering on the transcriptome and fitness traits in a damselfly with variable voltinism across two latitudes
Source: Sci Rep. 2024 May 28;14:12192. doi: 10.1038/s41598-024-63066-z (PMC11133422; doi:10.1038/s41598-024-63066-z)
Supplement: Supplementary file 3 — Supplementary Information 3. [file 41598_2024_63066_MOESM3_ESM.xlsx]

## Sheet: A) Shared genes
Table S3. A) List of genes differentially expressed in the same direction across the two latitudes. C) Gene ontology terms associated with the upregulated and downregulated genes with a known function.
gene	Direction	gene_name
LOC124154198	Upregulated postwinter	adenosine deaminase 2-like
LOC124161077	Upregulated postwinter	arrestin homolog
LOC124160261	Upregulated postwinter	arrestin homolog
LOC124159463	Upregulated postwinter	arrestin homolog
LOC124159464	Upregulated postwinter	arrestin homolog
LOC124160113	Upregulated postwinter	arrestin homolog
LOC124161076	Upregulated postwinter	arrestin homolog
LOC124168098	Upregulated postwinter	arrestin homolog
LOC124153606	Upregulated postwinter	BTB/POZ domain-containing protein KCTD16
LOC124160115	Upregulated postwinter	chaoptin
LOC124155413	Upregulated postwinter	cilia- and flagella-associated protein 43
LOC124168419	Upregulated postwinter	dynein axonemal assembly factor 4-like
LOC124165280	Upregulated postwinter	dynein intermediate chain 2, ciliary
LOC124172933	Upregulated postwinter	ecdysone-inducible protein E75
LOC124160651	Upregulated postwinter	EF-hand domain-containing family member C2-like
LOC124160913	Upregulated postwinter	extensin-like
LOC124157528	Upregulated postwinter	growth/differentiation factor 8
LOC124163465	Upregulated postwinter	guanine nucleotide-binding protein subunit beta-2
LOC124154909	Upregulated postwinter	hemocyte protein-glutamine gamma-glutamyltransferase-like
LOC124162691	Upregulated postwinter	mucin-5AC-like
LOC124156247	Upregulated postwinter	neither inactivation nor afterpotential protein C
LOC124160963	Upregulated postwinter	opsin-1-like
LOC124168975	Upregulated postwinter	probable cytochrome P450 49a1
LOC124161938	Upregulated postwinter	putative inorganic phosphate cotransporter
LOC124162090	Upregulated postwinter	putative leucine-rich repeat-containing protein DDB_G0290503
LOC124167759	Upregulated postwinter	putative uncharacterized protein DDB_G0271606
LOC124160965	Upregulated postwinter	rhodopsin-like
LOC124167529	Upregulated postwinter	rhodopsin-like
LOC124163048	Upregulated postwinter	serine/threonine-protein phosphatase rdgC
LOC124155566	Upregulated postwinter	synaptic vesicular amine transporter
LOC124162870	Upregulated postwinter	transient receptor potential protein-like
LOC124161856	Upregulated postwinter	transient-receptor-potential-like protein
LOC124155547	Upregulated postwinter	tubulin alpha chain-like
LOC124153187	Upregulated postwinter	uncharacterized LOC124153187
LOC124153964	Upregulated postwinter	uncharacterized LOC124153964
LOC124154142	Upregulated postwinter	uncharacterized LOC124154142
LOC124157584	Upregulated postwinter	uncharacterized LOC124157584
LOC124158798	Upregulated postwinter	uncharacterized LOC124158798
LOC124160537	Upregulated postwinter	uncharacterized LOC124160537
LOC124162612	Upregulated postwinter	uncharacterized LOC124162612
LOC124164951	Upregulated postwinter	uncharacterized LOC124164951
LOC124165629	Upregulated postwinter	uncharacterized LOC124165629
LOC124166558	Upregulated postwinter	uncharacterized LOC124166558
LOC124167003	Upregulated postwinter	uncharacterized LOC124167003
LOC124167216	Upregulated postwinter	uncharacterized LOC124167216
LOC124168037	Upregulated postwinter	uncharacterized LOC124168037
LOC124168144	Upregulated postwinter	uncharacterized LOC124168144
LOC124168890	Upregulated postwinter	uncharacterized LOC124168890
LOC124168961	Upregulated postwinter	uncharacterized LOC124168961
LOC124169426	Upregulated postwinter	uncharacterized LOC124169426
LOC124170076	Upregulated postwinter	uncharacterized LOC124170076
LOC124173233	Upregulated postwinter	uncharacterized LOC124173233
LOC124155069	Downregulated postwinter	carbonic anhydrase 2-like
LOC124153554	Downregulated postwinter	cytochrome P450 6k1-like
LOC124161385	Downregulated postwinter	endocuticle structural glycoprotein ABD-4-like
LOC124164214	Downregulated postwinter	fibrillin-1-like
LOC124156409	Downregulated postwinter	glucose dehydrogenase [FAD, quinone]-like
LOC124156416	Downregulated postwinter	glucose dehydrogenase [FAD, quinone]-like
LOC124168116	Downregulated postwinter	hemolymph lipopolysaccharide-binding protein-like
LOC124162214	Downregulated postwinter	methyl farnesoate epoxidase-like
LOC124162633	Downregulated postwinter	methyl farnesoate epoxidase-like
LOC124161931	Downregulated postwinter	methyl farnesoate epoxidase-like
LOC124155504	Downregulated postwinter	neo-calmodulin-like
LOC124166813	Downregulated postwinter	neuralized-like protein 4
LOC124169377	Downregulated postwinter	neuralized-like protein 4
LOC124155850	Downregulated postwinter	neuralized-like protein 4
LOC124160442	Downregulated postwinter	probable multidrug resistance-associated protein lethal(2)03659
LOC124163847	Downregulated postwinter	proline-, glutamic acid- and leucine-rich protein 1-like
LOC124166476	Downregulated postwinter	pyridoxine/pyridoxamine 5'-phosphate oxidase-like
LOC124163277	Downregulated postwinter	sodium-coupled monocarboxylate transporter 1-like
LOC124171276	Downregulated postwinter	sodium-independent sulfate anion transporter-like
LOC124163384	Downregulated postwinter	solute carrier family 23 member 1
LOC124155905	Downregulated postwinter	somatomedin-B and thrombospondin type-1 domain-containing protein
LOC124158165	Downregulated postwinter	transmembrane protease serine 9-like
LOC124156874	Downregulated postwinter	trypsin-7-like
LOC124153207	Downregulated postwinter	uncharacterized LOC124153207
LOC124155001	Downregulated postwinter	uncharacterized LOC124155001
LOC124155002	Downregulated postwinter	uncharacterized LOC124155002
LOC124156203	Downregulated postwinter	uncharacterized LOC124156203
LOC124158619	Downregulated postwinter	uncharacterized LOC124158619
LOC124159875	Downregulated postwinter	uncharacterized LOC124159875
LOC124163317	Downregulated postwinter	uncharacterized LOC124163317
LOC124164301	Downregulated postwinter	uncharacterized LOC124164301
LOC124164936	Downregulated postwinter	uncharacterized LOC124164936
LOC124167501	Downregulated postwinter	uncharacterized LOC124167501
LOC124168021	Downregulated postwinter	uncharacterized LOC124168021
LOC124174008	Downregulated postwinter	uncharacterized LOC124174008
LOC124174009	Downregulated postwinter	uncharacterized LOC124174009
LOC124174010	Downregulated postwinter	uncharacterized LOC124174010
LOC124174011	Downregulated postwinter	uncharacterized LOC124174011
LOC124174012	Downregulated postwinter	uncharacterized LOC124174012
LOC124174014	Downregulated postwinter	uncharacterized LOC124174014
LOC124174133	Downregulated postwinter	uncharacterized LOC124174133
LOC124155396	Downregulated postwinter	vasotab-like
LOC124163856	Downregulated postwinter	venom protease-like
LOC124172655	Downregulated postwinter	zinc finger protein 316-like

## Sheet: B) Gene function
Upregulated in the post-winter cohort					Downregulated in the post-winter cohort
Gene	gene_name	GO_Id	Go_terms		Gene	gene_name	GO_Id	Go_terms
LOC124161938	PUTATIVE_INORGANIC_PHOSPHATE_COTRANSPORTER	GO:0016021	integral component of membrane		LOC124155504	NEO-CALMODULIN-LIKE	GO:0005509	calcium ion binding
		GO:0022857	transmembrane transporter activity
		GO:0005314	high-affinity L-glutamate transmembrane transporter activity		LOC124155905	SOMATOMEDIN-B_AND_THROMBOSPONDIN_TYPE-1_DOMAIN-CONTAINING_PROTEIN	GO:0016021	integral component of membrane
		GO:0005436	ABC-type transporter activity
		GO:0005886	plasma membrane		LOC124160442	PROBABLE_MULTIDRUG_RESISTANCE-ASSOCIATED_PROTEIN_LETHAL(2)03659	GO:0005524	ATP binding
		GO:0010636	positive regulation of mitochondrial fusion				GO:0008559	ABC-type xenobiotic transporter activity
		GO:0044341	sodium-dependent phosphate transport				GO:0016021	integral component of membrane
		GO:0051938	L-glutamate import				GO:0042626	ATPase activity, coupled to transmembrane movement of substances
		GO:0006814	sodium ion transport				GO:0140359	ABC-type transporter activity
		GO:0006820	anion transport				GO:0005254	chloride channel activity
		GO:0015114	phosphate ion transmembrane transporter activity
		GO:0015293	symporter activity		LOC124163384	SOLUTE_CARRIER_FAMILY_23_MEMBER_1	GO:0015229	L-ascorbic acid transmembrane transporter activity
							GO:0016021	integral component of membrane
LOC124153606	BTB/POZ_DOMAIN-CONTAINING_PROTEIN_KCTD16	GO:0051260	protein homooligomerization				GO:0005886	plasma membrane
							GO:0008520	L-ascorbate:sodium symporter activity
LOC124154198	ADENOSINE_DEAMINASE_2-LIKE	GO:0004000	adenosine deaminase activity
		GO:0005615	extracellular space		LOC124163856	VENOM_PROTEASE-LIKE	GO:0003676	nucleic acid binding
		GO:0006154	adenosine catabolic process				GO:0004252	serine-type endopeptidase activity
							GO:0005576	extracellular region
LOC124154909	HEMOCYTE_PROTEIN-GLUTAMINE_GAMMA-GLUTAMYLTRANSFERASE-LIKE	GO:0003810	protein-glutamine gamma-glutamyltransferase activity				GO:0016021	integral component of membrane
		GO:0018149	peptide cross-linking
		GO:0046872	metal ion binding		LOC124164214	FIBRILLIN-1-LIKE	GO:0005509	calcium ion binding
		GO:0016740	transferase activity				GO:0016021	integral component of membrane
							GO:0004867	serine-type endopeptidase inhibitor activity
LOC124155413	CILIA-_AND_FLAGELLA-ASSOCIATED_PROTEIN_43	GO:0005737	cytoplasm				GO:0005576	extracellular region
		GO:0005856	cytoskeleton				GO:0001527	microfibril
		GO:0016021	integral component of membrane				GO:0005201	extracellular matrix structural constituent
		GO:0042995	cell projection				GO:0062023	collagen-containing extracellular matrix
		GO:0005930	axoneme
		GO:0060271	cilium assembly
		GO:0031514	motile cilium
		GO:0003676	nucleic acid binding
		GO:0008168	methyltransferase activity
		GO:0032259	methylation
LOC124155547	TUBULIN_ALPHA_CHAIN-LIKE	GO:0003924	GTPase activity
		GO:0005200	structural constituent of cytoskeleton
		GO:0005525	GTP binding
		GO:0005874	microtubule
		GO:0007017	microtubule-based process
		GO:0016021	integral component of membrane
LOC124155566	SYNAPTIC_VESICULAR_AMINE_TRANSPORTER	GO:0016021	integral component of membrane
		GO:0022857	transmembrane transporter activity
		GO:0004984	olfactory receptor activity
		GO:0005549	odorant binding
		GO:0006836	neurotransmitter transport
		GO:0042910	xenobiotic transmembrane transporter activity
		GO:0008021	synaptic vesicle
		GO:0008355	olfactory learning
		GO:0060179	male mating behavior
LOC124165280	DYNEIN_INTERMEDIATE_CHAIN_2,_CILIARY	GO:0007605	sensory perception of sound
LOC124172933	ECDYSONE-INDUCIBLE_PROTEIN_E75	GO:0003677	DNA binding
		GO:0004879	collagen-containing extracellular matrix
		GO:0005634	nucleus
		GO:0046872	metal ion binding
		GO:0003700	transcription factor activity, sequence-specific DNA binding
		GO:0008270	zinc ion binding
		GO:0043565	sequence-specific DNA binding
LOC124162870	TRANSIENT_RECEPTOR_POTENTIAL_PROTEIN-LIKE	GO:0005262	calcium channel activity
		GO:0016020	membrane
		GO:0016021	integral component of membrane
LOC124156247	NEITHER_INACTIVATION_NOR_AFTERPOTENTIAL_PROTEIN_C	GO:0003774	motor activity
		GO:0003779	actin binding
		GO:0004713	extracellular matrix structural constituent
		GO:0005524	ATP binding
		GO:0005737	cytoplasm
		GO:0007601	visual perception
		GO:0016459	myosin complex
		GO:0050896	response to stimulus
		GO:0004672	protein kinase activity
		GO:0004674	microfibril
		GO:0005516	calmodulin binding
		GO:0005634	nucleus
		GO:0006886	intracellular protein transport
		GO:0007010	cytoskeleton organization
		GO:0007604	phototransduction, UV
		GO:0016027	inaD signaling complex
		GO:0016059	deactivation of rhodopsin mediated signaling
		GO:0016062	adaptation of rhodopsin mediated signaling
		GO:0033227	dsRNA transport
		GO:0033583	rhabdomere membrane
		GO:0035091	phosphatidylinositol binding
		GO:0045494	photoreceptor cell maintenance
		GO:1990146	protein localization to rhabdomere
LOC124157528	GROWTH/DIFFERENTIATION_FACTOR_8	GO:0005576	extracellular region
		GO:0008083	growth factor activity
		GO:0010033	response to organic substance
		GO:0016021	integral component of membrane
		GO:0042221	response to chemical
		GO:0002009	morphogenesis of an epithelium
		GO:0009887	animal organ morphogenesis
LOC124159463	ARRESTIN_HOMOLOG	GO:0007165	signal transduction
LOC124160115	CHAOPTIN	GO:0016021	integral component of membrane
		GO:0005524	ATP binding
		GO:0040011	locomotion
		GO:0071944	cell periphery
		GO:0009653	anatomical structure morphogenesis
		GO:0016043	cellular component organization
LOC124160651	EF-HAND_DOMAIN-CONTAINING_FAMILY_MEMBER_C2-LIKE	GO:0005509	calcium ion binding
LOC124162090	PUTATIVE_LEUCINE-RICH_REPEAT-CONTAINING_PROTEIN_DDB_G0290503	GO:0003676	nucleic acid binding
		GO:0005524	ATP binding
		GO:0007018	microtubule-based movement
		GO:0008017	microtubule binding
		GO:0005509	calcium ion binding
		GO:0005576	extracellular region
		GO:0006869	lipid transport
		GO:0008289	lipid binding
		GO:0006281	DNA repair
		GO:0046872	metal ion binding
		GO:0042981	regulation of apoptotic process
		GO:0005634	nucleus
		GO:0005814	centriole
		GO:0042995	cell projection
		GO:0016021	integral component of membrane
		GO:0000290	L-ascorbic acid transmembrane transporter activity
LOC124163465	GUANINE_NUCLEOTIDE-BINDING_PROTEIN_SUBUNIT_BETA-2	GO:0007165	signal transduction
		GO:0005737	cytoplasm
		GO:0005834	heterotrimeric G-protein complex
		GO:0007186	G-protein coupled receptor signaling pathway
		GO:0007202	activation of phospholipase C activity
		GO:0007601	visual perception
		GO:0007602	phototransduction
		GO:0016028	rhabdomere
		GO:0016056	rhodopsin mediated signaling pathway
		GO:0016059	deactivation of rhodopsin mediated signaling
		GO:0030159	signaling receptor complex adaptor activity
		GO:0045879	negative regulation of smoothened signaling pathway
		GO:0046982	protein heterodimerization activity
