# Supplementary material for: Effects of overwintering on the transcriptome and fitness traits in a damselfly with variable voltinism across two latitudes
Source: Sci Rep. 2024 May 28;14:12192. doi: 10.1038/s41598-024-63066-z (PMC11133422; doi:10.1038/s41598-024-63066-z)
Supplement: Supplementary file 4 — Supplementary Information 4. [file 41598_2024_63066_MOESM4_ESM.xlsx]

## Sheet: A) List of DEGs
Table S4. List of differentially expressed genes (DEGs) between the non- and post-winter cohort at central latitudes. B) List of genes differentially expressed only at central latitudes (after removing genes that overlap with high-latitude populations). C) Gene ontology term enrichment analysis performed separately on the DEGs up- and down-regulated in the post-winter cohort.
gene	logFC	logCPM	LR	PValue	FDR	Direction	gene_name
LOC124174165	-5.48137	8.16993	45.832	1.2884e-11	1.20498e-08	upregulated postwinter	uncharacterized LOC124174165
LOC124174167	-5.21373	8.54057	42.8898	5.79129e-11	3.82327e-08	upregulated postwinter	uncharacterized LOC124174167
LOC124174158	-5.05502	4.803	63.0106	2.05599e-15	5.76861e-12	upregulated postwinter	uncharacterized LOC124174158
LOC124154693	-4.97683	6.36028	52.2123	4.98127e-13	9.31746e-10	upregulated postwinter	uncharacterized LOC124154693
LOC124174159	-4.8906	8.63611	41.6165	1.1105e-10	6.23156e-08	upregulated postwinter	uncharacterized LOC124174159
LOC124174162	-4.62703	2.82909	40.4285	2.03948e-10	9.53713e-08	upregulated postwinter	uncharacterized LOC124174162
LOC124154456	-4.50582	8.34116	34.1179	5.1873e-09	1.32312e-06	upregulated postwinter	uncharacterized LOC124154456
LOC124169261	-4.41773	6.31965	35.8407	2.14123e-09	6.1618e-07	upregulated postwinter	histone-lysine N-methyltransferase SETD1A-like
LOC124169628	-4.41687	5.48774	56.9781	4.40691e-14	9.89176e-11	upregulated postwinter	microtubule-associated protein 4
LOC124164339	-4.3736	4.00038	43.214	4.90678e-11	3.4418e-08	upregulated postwinter	uncharacterized LOC124164339
LOC124155547	-4.34076	2.74573	51.5903	6.83779e-13	1.09629e-09	upregulated postwinter	tubulin alpha chain-like
LOC124169361	-4.26035	4.82882	43.6979	3.83181e-11	3.07174e-08	upregulated postwinter	uncharacterized LOC124169361
LOC124164101	-4.24565	3.79964	48.0892	4.07258e-12	4.80745e-09	upregulated postwinter	uncharacterized LOC124164101
LOC124156474	-4.12238	7.31099	39.7257	2.92253e-10	1.2148e-07	upregulated postwinter	acidic repeat-containing protein-like
LOC124154692	-3.95332	6.42966	31.5101	1.98405e-08	3.83914e-06	upregulated postwinter	uncharacterized LOC124154692
LOC124160781	-3.92806	3.48265	36.7498	1.34303e-09	4.43317e-07	upregulated postwinter	ichor-like
LOC124162397	-3.88031	5.83947	46.5302	9.02172e-12	9.20461e-09	upregulated postwinter	uncharacterized LOC124162397
LOC124163506	-3.7814	4.10604	41.7587	1.03262e-10	6.23156e-08	upregulated postwinter	neuralized-like protein 4
LOC124167216	-3.73419	1.17237	41.1527	1.40787e-10	7.51295e-08	upregulated postwinter	uncharacterized LOC124167216
LOC124169717	-3.59884	5.17481	29.5854	5.35066e-08	9.09856e-06	upregulated postwinter	serine protease filzig-like
LOC124174149	-3.57354	2.85717	36.2911	1.69938e-09	5.15463e-07	upregulated postwinter	uncharacterized LOC124174149
LOC124154428	-3.54498	6.53324	28.544	9.1591e-08	1.40812e-05	upregulated postwinter	neurogenic locus protein delta-like
LOC124159266	-3.54057	1.07235	39.2288	3.76941e-10	1.51086e-07	upregulated postwinter	bestrophin-2-like
LOC124153665	-3.49973	7.03132	26.1048	3.23371e-07	4.2664e-05	upregulated postwinter	uncharacterized LOC124153665
LOC124168500	-3.41427	0.711064	33.4909	7.15976e-09	1.70966e-06	upregulated postwinter	radial spoke head protein 6 homolog A
LOC124174079	-3.39963	3.4142	32.1527	1.4252e-08	3.02367e-06	upregulated postwinter	mediator of RNA polymerase II transcription subunit 15-like
LOC124161938	-3.39186	1.35764	40.0127	2.52311e-10	1.13268e-07	upregulated postwinter	putative inorganic phosphate cotransporter
LOC124169120	-3.38693	3.35468	32.1987	1.39183e-08	3.02367e-06	upregulated postwinter	uncharacterized LOC124169120
LOC124165713	-3.38022	4.90143	41.661	1.08551e-10	6.23156e-08	upregulated postwinter	velvet complex subunit B-like
LOC124174166	-3.26177	5.38833	32.6686	1.09286e-08	2.5031e-06	upregulated postwinter	uncharacterized LOC124174166
LOC124169179	-3.25443	3.36167	26.2371	3.0196e-07	4.03441e-05	upregulated postwinter	serine proteinase stubble-like
LOC124162612	-3.21476	2.67435	33.2634	8.04813e-09	1.88175e-06	upregulated postwinter	uncharacterized LOC124162612
LOC124155032	-3.12152	5.94353	20.788	5.13026e-06	0.000436189	upregulated postwinter	uncharacterized LOC124155032
LOC124160800	-3.09265	4.68289	34.3749	4.54552e-09	1.18638e-06	upregulated postwinter	trithorax group protein osa-like
LOC124164516	-3.08793	1.24966	29.1562	6.67728e-08	1.10205e-05	upregulated postwinter	zinc finger protein 385B-like
LOC124164581	-2.99777	1.50667	26.4344	2.72644e-07	3.6866e-05	upregulated postwinter	uncharacterized LOC124164581
LOC124157584	-2.97917	2.37042	28.6982	8.45821e-08	1.35609e-05	upregulated postwinter	uncharacterized LOC124157584
LOC124160519	-2.91704	4.6622	31.6151	1.87961e-08	3.70086e-06	upregulated postwinter	uncharacterized LOC124160519
LOC124164189	-2.89141	2.32193	29.653	5.16717e-08	8.92171e-06	upregulated postwinter	serine proteinase stubble-like
LOC124156229	-2.87291	1.62206	31.1827	2.34856e-08	4.43059e-06	upregulated postwinter	SANT and BTB domain regulator of class switch recombination
LOC124166558	-2.83787	1.91351	26.7645	2.29826e-07	3.26498e-05	upregulated postwinter	uncharacterized LOC124166558
LOC124159464	-2.80474	8.94492	26.7264	2.34395e-07	3.28827e-05	upregulated postwinter	arrestin homolog
LOC124174100	-2.78071	6.30637	13.2315	0.000275289	0.0115283	upregulated postwinter	uncharacterized LOC124174100
LOC124153167	-2.78048	3.76168	22.552	2.04528e-06	0.000201353	upregulated postwinter	SHSP domain-containing protein AacuJ-like
LOC124154138	-2.76691	0.210738	26.9131	2.12812e-07	3.06204e-05	upregulated postwinter	uncharacterized LOC124154138
LOC124162190	-2.76557	1.05445	23.3706	1.33604e-06	0.000145576	upregulated postwinter	myosin-13-like
LOC124168419	-2.69615	0.876451	24.0107	9.5801e-07	0.000108032	upregulated postwinter	dynein axonemal assembly factor 4-like
LOC124168144	-2.68582	0.626248	25.5887	4.22505e-07	5.21074e-05	upregulated postwinter	uncharacterized LOC124168144
LOC124162695	-2.67915	2.40951	26.6912	2.38712e-07	3.30748e-05	upregulated postwinter	titin-like
LOC124161077	-2.67806	6.43839	39.1085	4.00891e-10	1.55145e-07	upregulated postwinter	arrestin homolog
LOC124156895	-2.65172	3.80447	28.5907	8.94091e-08	1.39366e-05	upregulated postwinter	uncharacterized LOC124156895
LOC124165280	-2.6386	1.11796	24.4561	7.60221e-07	8.88746e-05	upregulated postwinter	dynein intermediate chain 2, ciliary
LOC124172858	-2.61929	8.57591	30.7101	2.99604e-08	5.51222e-06	upregulated postwinter	kielin/chordin-like protein
LOC124169676	-2.60883	2.52533	20.6603	5.484e-06	0.000462759	upregulated postwinter	uncharacterized LOC124169676
LOC124162847	-2.58898	1.55471	19.7955	8.61838e-06	0.000667063	upregulated postwinter	uncharacterized LOC124162847
LOC124161076	-2.57949	5.08247	35.9662	2.00773e-09	5.92969e-07	upregulated postwinter	arrestin homolog
LOC124159302	-2.55626	2.95813	25.0453	5.59995e-07	6.83133e-05	upregulated postwinter	bestrophin-4-like
LOC124169665	-2.55601	4.54399	20.2354	6.84727e-06	0.000548906	upregulated postwinter	serine proteinase stubble
LOC124165765	-2.54804	3.36655	31.8036	1.70574e-08	3.41849e-06	upregulated postwinter	uncharacterized LOC124165765
LOC124159463	-2.54157	4.5965	37	1.18129e-09	4.14302e-07	upregulated postwinter	arrestin homolog
LOC124173966	-2.52245	3.23033	22.7612	1.83432e-06	0.000185465	upregulated postwinter	uncharacterized LOC124173966
LOC124155140	-2.51215	4.13652	31.1661	2.36866e-08	4.43059e-06	upregulated postwinter	uncharacterized LOC124155140
LOC124160278	-2.48598	6.1526	12.6528	0.000375005	0.0149008	upregulated postwinter	uncharacterized LOC124160278
LOC124162515	-2.47713	4.59189	26.6001	2.50232e-07	3.42482e-05	upregulated postwinter	uncharacterized LOC124162515
LOC124161219	-2.46336	4.43849	19.1489	1.20907e-05	0.000898634	upregulated postwinter	PR domain zinc finger protein 1
LOC124157100	-2.46179	0.685605	20.8255	5.03078e-06	0.000434311	upregulated postwinter	uncharacterized LOC124157100
LOC124166887	-2.43842	4.88805	35.2821	2.85244e-09	7.80804e-07	upregulated postwinter	protein giant-lens
LOC124155019	-2.42391	3.87944	15.6357	7.67918e-05	0.00426651	upregulated postwinter	phenoloxidase-activating factor 2-like
LOC124167103	-2.41911	2.52458	27.4234	1.63445e-07	2.47885e-05	upregulated postwinter	trichohyalin-like
LOC124160509	-2.41366	6.92206	14.7228	0.000124528	0.00638165	upregulated postwinter	cuticle protein 19.8
LOC124164164	-2.39477	4.27982	26.0837	3.26927e-07	4.2664e-05	upregulated postwinter	uncharacterized LOC124164164
LOC124165877	-2.37804	-0.331884	20.3051	6.60256e-06	0.00053696	upregulated postwinter	uncharacterized LOC124165877
LOC124164951	-2.35567	1.59924	16.5751	4.67622e-05	0.00286782	upregulated postwinter	uncharacterized LOC124164951
LOC124170076	-2.33889	1.45498	25.8457	3.69831e-07	4.7166e-05	upregulated postwinter	uncharacterized LOC124170076
LOC124160118	-2.32611	0.0255806	20.899	4.84137e-06	0.000421199	upregulated postwinter	uncharacterized LOC124160118
LOC124164989	-2.31853	5.96682	18.5477	1.65701e-05	0.001177	upregulated postwinter	uncharacterized LOC124164989
LOC124164582	-2.3178	3.15736	13.3469	0.000258844	0.0110878	upregulated postwinter	uncharacterized LOC124164582
LOC124160651	-2.30106	1.81911	19.954	7.9328e-06	0.000622586	upregulated postwinter	EF-hand domain-containing family member C2-like
LOC124155813	-2.29761	3.54547	18.0392	2.16406e-05	0.00150852	upregulated postwinter	uncharacterized LOC124155813
LOC124153478	-2.27897	1.86006	23.8724	1.02936e-06	0.000114382	upregulated postwinter	voltage-dependent anion-selective channel protein 2-like
LOC124163933	-2.27631	4.64625	19.0776	1.25511e-05	0.000926207	upregulated postwinter	lysophosphatidylcholine acyltransferase
LOC124164991	-2.27492	11.6967	12.5643	0.000393196	0.0153757	upregulated postwinter	uncharacterized LOC124164991
LOC124161160	-2.2595	3.30111	12.8539	0.000336771	0.013788	upregulated postwinter	arginine-glutamic acid dipeptide repeats protein
LOC124162090	-2.25428	1.20491	16.8149	4.12092e-05	0.00259764	upregulated postwinter	putative leucine-rich repeat-containing protein DDB_G0290503
LOC124158957	-2.24097	2.62635	17.03	3.67936e-05	0.00237318	upregulated postwinter	uncharacterized LOC124158957
LOC124169560	-2.23189	3.45243	15.0364	0.000105458	0.00558283	upregulated postwinter	serine proteinase stubble-like
LOC124171646	-2.22996	0.808313	18.4312	1.7615e-05	0.00124335	upregulated postwinter	uncharacterized LOC124171646
LOC124156176	-2.2176	0.628419	18.0929	2.10389e-05	0.00147575	upregulated postwinter	uncharacterized LOC124156176
LOC124155165	-2.19507	0.116654	17.9354	2.28532e-05	0.00157011	upregulated postwinter	trypsin-1-like
LOC124164990	-2.18876	5.20061	16.271	5.48988e-05	0.00322581	upregulated postwinter	uncharacterized LOC124164990
LOC124164294	-2.18075	1.95571	14.3792	0.000149443	0.00735615	upregulated postwinter	chitin deacetylase 1
LOC124166740	-2.15726	3.14473	21.566	3.41857e-06	0.000306904	upregulated postwinter	cytochrome P450 315a1, mitochondrial
LOC124156470	-2.1449	0.358149	17.0488	3.64308e-05	0.00236337	upregulated postwinter	ras-related protein Rap-2c-like
LOC124162672	-2.14447	4.15538	22.3582	2.26245e-06	0.000218892	upregulated postwinter	atrial natriuretic peptide-converting enzyme
LOC124153187	-2.14361	2.33979	12.4937	0.000408316	0.0158018	upregulated postwinter	uncharacterized LOC124153187
LOC124168283	-2.13332	7.00159	14.1727	0.000166771	0.00793683	upregulated postwinter	L-selectin
LOC124174163	-2.13319	1.68516	14.8263	0.00011788	0.0060966	upregulated postwinter	uncharacterized LOC124174163
LOC124168975	-2.13227	1.05253	18.6907	1.53732e-05	0.00111312	upregulated postwinter	probable cytochrome P450 49a1
LOC124174062	-2.11599	1.63374	12.2351	0.000468984	0.0176624	upregulated postwinter	uncharacterized LOC124174062
LOC124156122	-2.11004	1.3239	17.4021	3.02496e-05	0.00199701	upregulated postwinter	ATPase family AAA domain-containing protein 2-like
LOC124162763	-2.098	0.658136	16.3714	5.20642e-05	0.00314217	upregulated postwinter	uncharacterized LOC124162763
LOC124154397	-2.09378	2.22271	14.1633	0.000167605	0.00793683	upregulated postwinter	uncharacterized LOC124154397
LOC124153683	-2.09351	0.985401	16.7989	4.15582e-05	0.00259764	upregulated postwinter	ropporin-1-like protein
LOC124154658	-2.0933	4.78513	11.5311	0.00068443	0.0227934	upregulated postwinter	uncharacterized LOC124154658
LOC124157045	-2.08539	6.20716	11.9891	0.000535135	0.0192494	upregulated postwinter	alpha/beta-gliadin clone PW1215
LOC124171262	-2.08346	4.3661	12.9675	0.000316944	0.0130774	upregulated postwinter	lysine-specific demethylase 9-like
LOC124156498	-2.06124	0.89545	15.768	7.16035e-05	0.00401803	upregulated postwinter	zinc finger MYND domain-containing protein 10
LOC124160965	-2.055	1.03905	14.3218	0.000154074	0.00751815	upregulated postwinter	rhodopsin-like
LOC124155864	-2.04946	2.34527	13.0931	0.000296381	0.0123196	upregulated postwinter	phenoloxidase-activating factor 2-like
LOC124167813	-2.04685	1.18128	16.7436	4.27873e-05	0.00265305	upregulated postwinter	cilia- and flagella-associated protein 157
LOC124159596	-2.02654	1.82238	14.1649	0.000167469	0.00793683	upregulated postwinter	uncharacterized LOC124159596
LOC124154257	-2.01821	0.920591	14.6142	0.000131916	0.00666575	upregulated postwinter	uncharacterized LOC124154257
LOC124153869	-2.0059	3.86459	19.5006	1.00569e-05	0.000767811	upregulated postwinter	hyphally-regulated protein-like
LOC124172755	-2.0029	-0.132566	15.5556	8.01136e-05	0.00442914	upregulated postwinter	histone-lysine N-methyltransferase PRDM9-like
LOC124167955	-2.00092	3.50554	17.8063	2.44568e-05	0.0016338	upregulated postwinter	hemolymph lipopolysaccharide-binding protein-like
LOC124156603	-1.99921	3.2071	11.3939	0.000736845	0.0239699	upregulated postwinter	venom serine protease-like
LOC124167529	-1.99738	6.80455	15.7988	7.04479e-05	0.00397305	upregulated postwinter	rhodopsin-like
LOC124168961	-1.99652	4.45356	24.8101	6.32665e-07	7.55361e-05	upregulated postwinter	uncharacterized LOC124168961
LOC124166917	-1.99424	2.1195	18.0072	2.20072e-05	0.00152461	upregulated postwinter	A disintegrin and metalloproteinase with thrombospondin motifs 12-like
LOC124154694	-1.98435	3.91038	14.6866	0.000126947	0.00644674	upregulated postwinter	uncharacterized LOC124154694
LOC124160537	-1.98299	4.10302	30.1844	3.92861e-08	6.99853e-06	upregulated postwinter	uncharacterized LOC124160537
LOC124167759	-1.96893	6.37196	10.8296	0.000998927	0.029883	upregulated postwinter	putative uncharacterized protein DDB_G0271606
LOC124160828	-1.96413	1.6151	12.3619	0.000438195	0.016842	upregulated postwinter	protein takeout-like
LOC124153606	-1.96356	2.28648	21.9746	2.76277e-06	0.000260559	upregulated postwinter	BTB/POZ domain-containing protein KCTD16
LOC124158798	-1.9577	3.31236	17.8785	2.35467e-05	0.00160161	upregulated postwinter	uncharacterized LOC124158798
LOC124174080	-1.95621	5.94105	12.707	0.000364281	0.0145981	upregulated postwinter	keratin, type I cytoskeletal 9-like
LOC124159082	-1.95039	3.64446	11.71	0.000621647	0.0214669	upregulated postwinter	uncharacterized LOC124159082
LOC124162310	-1.94438	3.17717	13.4928	0.000239478	0.0106232	upregulated postwinter	sodium- and chloride-dependent GABA transporter 1-like
LOC124165643	-1.94238	2.04281	14.7455	0.00012304	0.00633433	upregulated postwinter	spermine oxidase-like
LOC124154951	-1.93988	6.87539	12.6418	0.000377211	0.0149065	upregulated postwinter	uncharacterized LOC124154951
LOC124155656	-1.9299	7.58238	9.69447	0.00184823	0.0477943	upregulated postwinter	putative defense protein
LOC124169231	-1.92987	-0.274227	13.4426	0.000245969	0.0107569	upregulated postwinter	uncharacterized LOC124169231
LOC124159479	-1.9297	5.59183	12.8023	0.000346186	0.0140262	upregulated postwinter	uncharacterized LOC124159479
LOC124155524	-1.92957	1.69005	16.2042	5.68678e-05	0.00330687	upregulated postwinter	SUN domain-containing protein 3-like
LOC124160117	-1.92505	-0.247741	13.041	0.000304747	0.0126206	upregulated postwinter	uncharacterized LOC124160117
LOC124156175	-1.92425	1.24161	16.1861	5.74138e-05	0.00332142	upregulated postwinter	dynein regulatory complex subunit 6-like
LOC124173048	-1.92079	1.37052	12.1344	0.000494992	0.0180954	upregulated postwinter	uncharacterized LOC124173048
LOC124158575	-1.9151	0.56014	11.8131	0.000588154	0.0204995	upregulated postwinter	golgin IMH1-like
LOC124155387	-1.91508	3.40667	12.0276	0.000524192	0.0189164	upregulated postwinter	uncharacterized LOC124155387
LOC124163033	-1.90114	5.70813	19.2127	1.16934e-05	0.00087782	upregulated postwinter	flocculation protein FLO11-like
LOC124157426	-1.90077	2.78075	18.5523	1.6531e-05	0.001177	upregulated postwinter	NFX1-type zinc finger-containing protein 1-like
LOC124167891	-1.89855	2.82544	15.0186	0.000106455	0.00560912	upregulated postwinter	rhodopsin-like
LOC124168988	-1.88903	4.69294	25.6049	4.18981e-07	5.21074e-05	upregulated postwinter	uncharacterized LOC124168988
LOC124155962	-1.88776	0.376041	11.6536	0.000640792	0.021859	upregulated postwinter	solute carrier family 13 member 5-like
LOC124162740	-1.88669	4.24341	16.3172	5.35764e-05	0.00318142	upregulated postwinter	proton channel OtopLc-like
LOC124159801	-1.87919	1.58196	13.3909	0.000252851	0.0109566	upregulated postwinter	uncharacterized LOC124159801
LOC124154712	-1.87329	5.89434	13.7507	0.000208741	0.00953016	upregulated postwinter	proteoglycan 4
LOC124157784	-1.86614	2.05757	14.9355	0.000111251	0.0057804	upregulated postwinter	cilia- and flagella-associated protein 57
LOC124153286	-1.86584	5.91174	14.2806	0.000157477	0.00765091	upregulated postwinter	mucin-5AC-like
LOC124167630	-1.86433	5.07335	14.534	0.000137649	0.00689661	upregulated postwinter	uncharacterized LOC124167630
LOC124154669	-1.85853	1.71025	13.3662	0.000256195	0.0110211	upregulated postwinter	non-classical arabinogalactan protein 31-like
LOC124162681	-1.85665	2.86244	10.8785	0.000972892	0.0297223	upregulated postwinter	uncharacterized LOC124162681
LOC124166890	-1.85654	2.77809	12.7214	0.000361495	0.0145414	upregulated postwinter	uncharacterized LOC124166890
LOC124163557	-1.85524	0.800185	13.3224	0.000262256	0.0111912	upregulated postwinter	uncharacterized LOC124163557
LOC124160959	-1.85346	1.11712	10.8599	0.000982705	0.0298078	upregulated postwinter	rhodopsin-like
LOC124169426	-1.85158	1.32406	16.7941	4.16622e-05	0.00259764	upregulated postwinter	uncharacterized LOC124169426
LOC124172835	-1.8468	5.29861	23.1614	1.48955e-06	0.000159212	upregulated postwinter	uncharacterized LOC124172835
LOC124160653	-1.84078	0.762072	13.4696	0.000242466	0.0107134	upregulated postwinter	uncharacterized LOC124160653
LOC124155555	-1.84013	3.48587	11.5668	0.000671402	0.0226281	upregulated postwinter	uncharacterized LOC124155555
LOC124165239	-1.83115	6.07118	12.0665	0.00051335	0.0186451	upregulated postwinter	probable nuclear hormone receptor HR3
LOC124162294	-1.82959	2.06025	10.8254	0.00100116	0.029883	upregulated postwinter	uncharacterized LOC124162294
LOC124160297	-1.82392	0.856504	11.6281	0.000649616	0.0220261	upregulated postwinter	cuticle protein-like
LOC124156446	-1.81318	1.72804	10.9225	0.000950029	0.0292627	upregulated postwinter	sulfated surface glycoprotein 185-like
LOC124156565	-1.80661	0.637059	13.7493	0.000208894	0.00953016	upregulated postwinter	uncharacterized LOC124156565
LOC124157270	-1.80657	7.40837	11.0949	0.000865647	0.0270617	upregulated postwinter	serpin B5
LOC124164084	-1.80174	0.928434	12.0891	0.000507177	0.0184807	upregulated postwinter	15-hydroxyprostaglandin dehydrogenase [NAD(+)]-like
LOC124162507	-1.80168	0.446971	10.5123	0.00118583	0.0341244	upregulated postwinter	glucosamine-6-phosphate isomerase-like
LOC124153165	-1.80149	6.30024	10.7243	0.00105741	0.0311477	upregulated postwinter	uncharacterized LOC124153165
LOC124154909	-1.79316	4.91754	22.4353	2.17348e-06	0.000212113	upregulated postwinter	hemocyte protein-glutamine gamma-glutamyltransferase-like
LOC124160113	-1.78902	6.32494	15.2167	9.58529e-05	0.00517191	upregulated postwinter	arrestin homolog
LOC124160963	-1.78829	10.4978	10.5616	0.00115462	0.0333976	upregulated postwinter	opsin-1-like
LOC124173050	-1.77766	2.12177	15.1919	9.712e-05	0.0052152	upregulated postwinter	uncharacterized LOC124173050
LOC124155877	-1.77699	2.03751	14.3475	0.000151984	0.00744856	upregulated postwinter	uncharacterized LOC124155877
LOC124167003	-1.76509	-0.152212	11.1501	0.000840251	0.0266408	upregulated postwinter	uncharacterized LOC124167003
LOC124157034	-1.7641	1.7337	11.5414	0.00068065	0.0227349	upregulated postwinter	cytochrome P450 307a1-like
LOC124160654	-1.75916	2.53142	14.6911	0.000126645	0.00644674	upregulated postwinter	probable DNA double-strand break repair Rad50 ATPase
LOC124165767	-1.7582	0.0400942	12.1641	0.000487181	0.0179549	upregulated postwinter	uncharacterized LOC124165767
LOC124166804	-1.7574	-0.309651	12.1933	0.000479607	0.0178233	upregulated postwinter	forkhead box protein E3
LOC124165502	-1.75605	-0.178154	10.3585	0.00128877	0.0364329	upregulated postwinter	uncharacterized LOC124165502
LOC124162372	-1.75455	-0.108265	10.2811	0.00134398	0.0376148	upregulated postwinter	nose resistant to fluoxetine protein 6-like
LOC124161856	-1.75396	6.41306	13.7049	0.000213893	0.00960209	upregulated postwinter	transient-receptor-potential-like protein
LOC124168098	-1.75093	6.43544	11.9152	0.000556776	0.0198371	upregulated postwinter	arrestin homolog
LOC124170440	-1.75055	2.70106	12.7008	0.000365504	0.0145981	upregulated postwinter	uncharacterized LOC124170440
LOC124160115	-1.74128	6.72598	12.6491	0.000375739	0.0149008	upregulated postwinter	chaoptin
LOC124162870	-1.74083	4.09154	10.8348	0.0009961	0.029883	upregulated postwinter	transient receptor potential protein-like
LOC124158229	-1.73434	0.209807	12.4259	0.00042341	0.0163297	upregulated postwinter	protein lifeguard 2-like
LOC124173322	-1.73114	-0.220945	11.15	0.000840314	0.0266408	upregulated postwinter	uncharacterized LOC124173322
LOC124168079	-1.72695	0.717432	10.1465	0.00144579	0.0399656	upregulated postwinter	uncharacterized LOC124168079
LOC124162691	-1.72317	5.52012	22.6839	1.90965e-06	0.000189663	upregulated postwinter	mucin-5AC-like
LOC124165073	-1.72042	3.06085	12.1953	0.000479104	0.0178233	upregulated postwinter	alpha-crystallin A chain-like
LOC124168825	-1.72018	3.13424	11.2157	0.000811097	0.0258606	upregulated postwinter	NADH-ubiquinone oxidoreductase 75 kDa subunit, mitochondrial-like
LOC124160261	-1.71963	5.7486	16.9003	3.93945e-05	0.00249788	upregulated postwinter	arrestin homolog
LOC124162950	-1.71592	-0.190423	12.3502	0.000440948	0.01689	upregulated postwinter	uncharacterized LOC124162950
LOC124157670	-1.7123	-0.462342	11.5065	0.000693533	0.0230282	upregulated postwinter	uncharacterized LOC124157670
LOC124167375	-1.69711	2.0823	14.1357	0.000170085	0.00802044	upregulated postwinter	uncharacterized LOC124167375
LOC124165086	-1.69632	0.391209	11.4493	0.000715217	0.0234704	upregulated postwinter	meiosis-specific with OB domain-containing protein
LOC124153846	-1.69087	3.7299	10.296	0.00133317	0.0374055	upregulated postwinter	P protein-like
LOC124174013	-1.69058	3.38233	10.8391	0.0009938	0.029883	upregulated postwinter	uncharacterized LOC124174013
LOC124168526	-1.68701	2.74377	11.8511	0.000576271	0.0202742	upregulated postwinter	uncharacterized LOC124168526
LOC124163631	-1.67477	3.72371	19.3367	1.0958e-05	0.000830956	upregulated postwinter	sodium/potassium/calcium exchanger 3
LOC124168890	-1.66954	3.78384	15.4635	8.41128e-05	0.00460487	upregulated postwinter	uncharacterized LOC124168890
LOC124160913	-1.6443	1.82806	10.0277	0.00154203	0.0414609	upregulated postwinter	extensin-like
LOC124165979	-1.63344	6.65985	10.3743	0.00127781	0.0362143	upregulated postwinter	uncharacterized LOC124165979
LOC124161835	-1.63086	0.888852	12.1829	0.000482308	0.0178645	upregulated postwinter	zinc finger protein ztf-16
LOC124156299	-1.62791	1.56302	13.2784	0.000268486	0.0113449	upregulated postwinter	dynein regulatory complex subunit 4
LOC124154142	-1.62438	2.94996	11.4262	0.000724167	0.0236259	upregulated postwinter	uncharacterized LOC124154142
LOC124162061	-1.62395	2.55456	12.8479	0.000337851	0.013788	upregulated postwinter	synaptonemal complex protein 3-like
LOC124160883	-1.62021	1.75868	12.8217	0.00034263	0.0139324	upregulated postwinter	protein hunchback
LOC124153882	-1.61485	0.0564538	9.79327	0.00175152	0.0458213	upregulated postwinter	carboxypeptidase N subunit 2-like
LOC124159235	-1.60332	0.374694	10.6151	0.00112167	0.0325283	upregulated postwinter	dynein axonemal assembly factor 3
LOC124160332	-1.59764	4.23906	11.6777	0.000632545	0.0217096	upregulated postwinter	uncharacterized LOC124160332
LOC124173233	-1.58684	0.108202	10.4362	0.00123568	0.0352877	upregulated postwinter	uncharacterized LOC124173233
LOC124157005	-1.58486	1.35667	10.4236	0.00124418	0.0354403	upregulated postwinter	E3 ubiquitin-protein ligase BRE1A
LOC124154558	-1.56803	1.65639	11.8929	0.000563495	0.0199499	upregulated postwinter	uncharacterized LOC124154558
LOC124172933	-1.56639	5.26533	22.9333	1.67717e-06	0.000174814	upregulated postwinter	ecdysone-inducible protein E75
LOC124159076	-1.56374	1.14406	10.0706	0.00150655	0.0411386	upregulated postwinter	restin homolog
LOC124153855	-1.56348	3.12089	10.3504	0.00129443	0.036501	upregulated postwinter	uncharacterized LOC124153855
LOC124162873	-1.56188	1.02905	11.0165	0.000903021	0.0280737	upregulated postwinter	uncharacterized LOC124162873
LOC124155413	-1.55628	2.09274	9.6754	0.00186752	0.048182	upregulated postwinter	cilia- and flagella-associated protein 43
LOC124166463	-1.5558	2.22972	12.5088	0.000405044	0.0157295	upregulated postwinter	carnitine O-palmitoyltransferase 2, mitochondrial-like
LOC124158875	-1.54981	1.65463	10.5299	0.00117459	0.0338879	upregulated postwinter	zinc finger protein 180-like
LOC124154666	-1.53469	6.52745	10.2032	0.00140201	0.0390439	upregulated postwinter	keratinocyte proline-rich protein-like
LOC124156237	-1.53172	1.17144	11.0182	0.000902212	0.0280737	upregulated postwinter	uncharacterized LOC124156237
LOC124155382	-1.52944	2.98387	12.3293	0.000445896	0.0169064	upregulated postwinter	transferrin
LOC124162589	-1.52615	1.67687	12.5525	0.000395684	0.0154193	upregulated postwinter	nephrin-like
LOC124159261	-1.52463	5.08973	11.2482	0.000797003	0.0255565	upregulated postwinter	uncharacterized LOC124159261
LOC124154198	-1.5178	3.92806	12.3302	0.000445697	0.0169064	upregulated postwinter	adenosine deaminase 2-like
LOC124172653	-1.49841	1.53231	10.6687	0.00108963	0.0318206	upregulated postwinter	zinc finger protein 37 homolog
LOC124170291	-1.49323	9.20438	9.9992	0.00156608	0.0417485	upregulated postwinter	uncharacterized LOC124170291
LOC124166939	-1.49316	2.54236	12.582	0.000389479	0.0152836	upregulated postwinter	hemicentin-1-like
LOC124159740	-1.48297	3.63312	13.9085	0.000191929	0.00886428	upregulated postwinter	dynein beta chain, ciliary-like
LOC124161117	-1.46955	1.57408	10.0256	0.0015438	0.0414609	upregulated postwinter	uncharacterized LOC124161117
LOC124158870	-1.46146	7.02	10.9288	0.000946785	0.0292627	upregulated postwinter	elongation of very long chain fatty acids protein AAEL008004-like
LOC124155800	-1.45744	5.11142	10.6654	0.00109159	0.0318206	upregulated postwinter	uncharacterized LOC124155800
LOC124156515	-1.45072	4.25251	14.189	0.000165339	0.00792989	upregulated postwinter	uncharacterized LOC124156515
LOC124153816	-1.43232	2.0865	9.91482	0.00163953	0.0433974	upregulated postwinter	glycine-rich cell wall structural protein-like
LOC124165629	-1.42563	2.22785	10.0564	0.00151818	0.0412556	upregulated postwinter	uncharacterized LOC124165629
LOC124153730	-1.42519	2.03489	10.736	0.00105069	0.0310314	upregulated postwinter	uncharacterized LOC124153730
LOC124156247	-1.41764	5.71678	10.9348	0.000943748	0.0292588	upregulated postwinter	neither inactivation nor afterpotential protein C
LOC124155624	-1.41346	5.10607	9.71068	0.001832	0.0474839	upregulated postwinter	tubulin beta chain
LOC124163465	-1.41138	4.96038	11.8932	0.000563405	0.0199499	upregulated postwinter	guanine nucleotide-binding protein subunit beta-2
LOC124157459	-1.40917	2.64399	11.1192	0.000854405	0.0268599	upregulated postwinter	golgin subfamily A member 6-like protein 22
LOC124156317	-1.40806	4.00683	11.8762	0.000568558	0.0200658	upregulated postwinter	glucose dehydrogenase [FAD, quinone]-like
LOC124162639	-1.40497	4.90875	20.8014	5.09462e-06	0.000436189	upregulated postwinter	uncharacterized LOC124162639
LOC124157491	-1.39767	2.87057	10.8686	0.000978079	0.0297479	upregulated postwinter	cilia- and flagella-associated protein 44
LOC124166691	-1.38082	2.39315	10.8537	0.00098598	0.0298266	upregulated postwinter	histone H4-like
LOC124160205	-1.37994	2.58858	10.0251	0.00154421	0.0414609	upregulated postwinter	lipid storage droplets surface-binding protein 2-like
LOC124160456	-1.34057	2.87397	10.1808	0.00141912	0.0394226	upregulated postwinter	uncharacterized LOC124160456
LOC124168902	-1.33695	1.77672	9.84237	0.00170538	0.0448067	upregulated postwinter	uncharacterized LOC124168902
LOC124167081	-1.32717	7.41645	10.4587	0.00122073	0.0350389	upregulated postwinter	microtubule-associated protein futsch
LOC124157225	-1.30871	3.20235	11.4561	0.000712601	0.0234704	upregulated postwinter	signaling mucin HKR1-like
LOC124157690	-1.30711	5.43989	17.0592	3.62329e-05	0.00236337	upregulated postwinter	DNA-binding protein RFX2
LOC124163952	-1.29692	3.31959	11.1091	0.000859032	0.0269299	upregulated postwinter	E3 ubiquitin-protein ligase TRIM71-like
LOC124153266	-1.2743	5.96796	10.2576	0.00136121	0.0380021	upregulated postwinter	uncharacterized LOC124153266
LOC124154333	-1.27149	2.67105	10.0709	0.00150629	0.0411386	upregulated postwinter	TWiK family of potassium channels protein 7-like
LOC124161441	-1.26618	4.42272	13.838	0.00019927	0.00916561	upregulated postwinter	uncharacterized LOC124161441
LOC124165631	-1.24694	3.58369	11.6809	0.000631439	0.0217096	upregulated postwinter	protein commissureless 2 homolog
LOC124160086	-1.19515	3.60787	10.8752	0.000974587	0.0297223	upregulated postwinter	solute carrier family 22 member 13-like
LOC124163048	-1.18521	3.05835	9.59976	0.00194603	0.0499778	upregulated postwinter	serine/threonine-protein phosphatase rdgC
LOC124172812	-1.16298	3.35315	10.7971	0.00101661	0.0302637	upregulated postwinter	zinc finger protein 271-like
LOC124170544	-1.1493	6.09208	10.1491	0.0014437	0.0399656	upregulated postwinter	leucine-rich repeat protein SHOC-2
LOC124154384	-1.12306	3.77872	9.76907	0.00177472	0.0463202	upregulated postwinter	dynein axonemal heavy chain 12-like
LOC124153964	-1.12092	4.53094	11.7617	0.000604617	0.0209433	upregulated postwinter	uncharacterized LOC124153964
LOC124153638	-1.11266	4.11736	10.7007	0.00107095	0.031382	upregulated postwinter	dynein axonemal heavy chain 10
LOC124156585	-1.09512	5.33141	11.8195	0.000586129	0.0204995	upregulated postwinter	phospholipase A2-like
LOC124158696	-1.09301	4.11031	12.3435	0.000442522	0.0168926	upregulated postwinter	uncharacterized LOC124158696
LOC124157528	-1.09054	5.57001	11.361	0.000750018	0.0243279	upregulated postwinter	growth/differentiation factor 8
LOC124155566	-1.08715	4.94137	11.6455	0.000643564	0.021887	upregulated postwinter	synaptic vesicular amine transporter
LOC124170692	-1.08485	4.17647	11.9711	0.000540332	0.0193743	upregulated postwinter	uncharacterized LOC124170692
LOC124168037	-1.06875	4.80673	10.8267	0.00100046	0.029883	upregulated postwinter	uncharacterized LOC124168037
LOC124165559	0.940813	4.57827	10.0046	0.0015615	0.0417255	downregulated postwinter	uncharacterized LOC124165559
LOC124160108	0.956686	4.68736	11.3243	0.000764994	0.0246711	downregulated postwinter	uncharacterized LOC124160108
LOC124162214	0.974898	5.77344	9.96623	0.00159437	0.0423018	downregulated postwinter	methyl farnesoate epoxidase-like
LOC124155069	0.985867	5.96578	9.86725	0.00168247	0.0443248	downregulated postwinter	carbonic anhydrase 2-like
LOC124172895	1.01063	4.76348	9.61995	0.00192475	0.0495446	downregulated postwinter	regucalcin-like
LOC124168222	1.02002	4.36619	11.8145	0.000587711	0.0204995	downregulated postwinter	luciferin 4-monooxygenase-like
LOC124159040	1.05234	4.30176	11.6154	0.000654095	0.0221112	downregulated postwinter	beta-1,3-glucan-binding protein-like
LOC124172828	1.08444	5.02133	13.2756	0.00026889	0.0113449	downregulated postwinter	uncharacterized LOC124172828
LOC124163724	1.09105	4.46902	12.6279	0.000380035	0.0149654	downregulated postwinter	uncharacterized short-chain type dehydrogenase/reductase y4vI-like
LOC124153512	1.09507	6.01074	10.0374	0.00153393	0.0414609	downregulated postwinter	cytochrome P450 4C1-like
LOC124162282	1.13046	4.94044	14.6066	0.000132448	0.00666575	downregulated postwinter	methyl farnesoate epoxidase-like
LOC124156153	1.13334	5.22904	13.6066	0.00022539	0.0100379	downregulated postwinter	UDP-glucosyltransferase 2-like
LOC124156152	1.13969	4.07928	11.956	0.000544728	0.0194697	downregulated postwinter	UDP-glucosyltransferase 2-like
LOC124168161	1.15125	3.78674	11.2372	0.000801759	0.0256357	downregulated postwinter	uncharacterized LOC124168161
LOC124165759	1.15672	4.49539	13.7254	0.000211573	0.00954404	downregulated postwinter	juvenile hormone esterase-like
LOC124159401	1.16768	3.8822	12.1526	0.000490203	0.0179789	downregulated postwinter	probable cytochrome P450 49a1
LOC124163384	1.17557	3.42649	10.0934	0.00148801	0.0409313	downregulated postwinter	solute carrier family 23 member 1
LOC124154441	1.18554	3.45188	11.2838	0.000781855	0.0251426	downregulated postwinter	4-coumarate--CoA ligase-like
LOC124155824	1.19594	3.77132	10.8817	0.000971165	0.0297223	downregulated postwinter	cytochrome P450 9e2-like
LOC124163856	1.202	3.41295	11.5601	0.000673819	0.0226415	downregulated postwinter	venom protease-like
LOC124161982	1.23334	6.65232	10.0589	0.00151614	0.0412556	downregulated postwinter	kynurenine/alpha-aminoadipate aminotransferase, mitochondrial-like
LOC124155850	1.26811	4.56653	16.0435	6.19047e-05	0.00356285	downregulated postwinter	neuralized-like protein 4
LOC124156103	1.28324	7.31513	9.89542	0.00165691	0.0437541	downregulated postwinter	tubulin beta-1 chain
LOC124156292	1.28884	6.08895	9.74637	0.00179678	0.0467871	downregulated postwinter	digestive cysteine proteinase 1-like
LOC124168027	1.32409	5.63329	18.9885	1.31511e-05	0.000958408	downregulated postwinter	prostaglandin reductase 1-like
LOC124159548	1.33741	4.46367	11.4534	0.000713636	0.0234704	downregulated postwinter	uncharacterized LOC124159548
LOC124164936	1.33918	5.88349	9.83874	0.00170875	0.0448067	downregulated postwinter	uncharacterized LOC124164936
LOC124163277	1.35998	3.59469	14.9494	0.000110435	0.00576469	downregulated postwinter	sodium-coupled monocarboxylate transporter 1-like
LOC124162633	1.36269	5.71059	20.6138	5.61883e-06	0.000470598	downregulated postwinter	methyl farnesoate epoxidase-like
LOC124155396	1.36827	6.55142	13.3654	0.000256305	0.0110211	downregulated postwinter	vasotab-like
LOC124164249	1.37281	4.98731	22.0895	2.60236e-06	0.000247511	downregulated postwinter	15-hydroxyprostaglandin dehydrogenase [NAD(+)]-like
LOC124155882	1.3738	2.66299	10.0772	0.00150117	0.0411386	downregulated postwinter	retinol-binding protein pinta-like
LOC124155504	1.38304	3.86382	14.4459	0.000144241	0.00716291	downregulated postwinter	neo-calmodulin-like
LOC124168116	1.41275	2.88381	11.1212	0.000853446	0.0268599	downregulated postwinter	hemolymph lipopolysaccharide-binding protein-like
LOC124159059	1.41713	2.49767	11.4321	0.000721861	0.0236194	downregulated postwinter	gamma-glutamyl hydrolase-like
LOC124162146	1.46195	4.81202	11.547	0.000678601	0.0227341	downregulated postwinter	lysozyme 2-like
LOC124155846	1.467	2.72867	10.6286	0.00111352	0.0323756	downregulated postwinter	nose resistant to fluoxetine protein 6-like
LOC124155094	1.47591	2.06339	10.0299	0.00154023	0.0414609	downregulated postwinter	UDP-glucosyltransferase 2-like
LOC124158651	1.50275	6.02311	10.9193	0.000951697	0.0292627	downregulated postwinter	carboxypeptidase B-like
LOC124164188	1.50467	2.81476	13.735	0.0002105	0.00954404	downregulated postwinter	neuralized-like protein 4
LOC124162667	1.50816	2.66215	10.0111	0.00155596	0.0416767	downregulated postwinter	proton-coupled amino acid transporter-like protein pathetic
LOC124164085	1.51489	3.85767	10.1409	0.00145016	0.0399881	downregulated postwinter	phospholipase A1-like
LOC124165588	1.51678	5.13247	16.4851	4.90332e-05	0.00299076	downregulated postwinter	aminopeptidase N-like
LOC124167049	1.52153	4.86919	13.2413	0.000273844	0.0115107	downregulated postwinter	GILT-like protein 1
LOC124155606	1.53039	2.57845	13.1188	0.00029235	0.0121972	downregulated postwinter	probable cytochrome P450 6a14
LOC124156203	1.53864	3.92068	15.4858	8.31272e-05	0.00457322	downregulated postwinter	uncharacterized LOC124156203
LOC124167930	1.54078	5.80647	12.1612	0.000487949	0.0179549	downregulated postwinter	uncharacterized LOC124167930
LOC124157316	1.56473	4.66485	13.9238	0.000190372	0.00882868	downregulated postwinter	solute carrier family 15 member 2-like
LOC124160557	1.59418	3.77361	17.9279	2.29438e-05	0.00157011	downregulated postwinter	ATP-binding cassette sub-family C member 4-like
LOC124160822	1.59567	7.66077	10.3994	0.00126055	0.0358156	downregulated postwinter	protein psiD-like
LOC124160723	1.60829	6.26596	21.4802	3.57495e-06	0.000315919	downregulated postwinter	glutathione S-transferase-like
LOC124167702	1.6386	2.81726	13.6668	0.00021828	0.00975999	downregulated postwinter	neuralized-like protein 4
LOC124163278	1.64575	1.81274	11.7669	0.000602922	0.0209433	downregulated postwinter	pancreatic triacylglycerol lipase-like
LOC124173186	1.66469	8.2784	13.9658	0.000186164	0.00866939	downregulated postwinter	lysosomal aspartic protease-like
LOC124166813	1.66531	6.38587	16.9433	3.85128e-05	0.00245585	downregulated postwinter	neuralized-like protein 4
LOC124159402	1.67105	4.69441	15.3268	9.04254e-05	0.00490263	downregulated postwinter	putative serine protease K12H4.7
LOC124164346	1.68157	4.68736	16.3067	5.38732e-05	0.00318221	downregulated postwinter	sphingomyelin phosphodiesterase-like
LOC124172655	1.68235	1.33286	14.2013	0.000164261	0.00791201	downregulated postwinter	zinc finger protein 316-like
LOC124169642	1.68607	3.95482	15.6616	7.57472e-05	0.0042294	downregulated postwinter	trypsin alpha-like
LOC124174009	1.68718	5.59129	13.7238	0.00021175	0.00954404	downregulated postwinter	uncharacterized LOC124174009
LOC124162685	1.68839	6.31765	20.237	6.84162e-06	0.000548906	downregulated postwinter	uncharacterized LOC124162685
LOC124167927	1.69962	5.52537	14.4757	0.000141977	0.00708182	downregulated postwinter	uncharacterized LOC124167927
LOC124167137	1.69999	8.83356	9.7318	0.00181107	0.0470501	downregulated postwinter	transmembrane protease serine 9-like
LOC124154361	1.7047	1.27476	10.7077	0.00106689	0.0313447	downregulated postwinter	uncharacterized LOC124154361
LOC124165750	1.70603	6.97619	12.032	0.000522939	0.0189164	downregulated postwinter	acidic mammalian chitinase-like
LOC124161931	1.71032	3.8069	25.9479	3.5075e-07	4.52468e-05	downregulated postwinter	methyl farnesoate epoxidase-like
LOC124154534	1.71122	2.25087	12.2118	0.000474879	0.0177652	downregulated postwinter	chymotrypsin-2-like
LOC124168021	1.73036	0.284844	10.4489	0.0012272	0.0351349	downregulated postwinter	uncharacterized LOC124168021
LOC124154154	1.73331	0.279945	12.849	0.000337656	0.013788	downregulated postwinter	uncharacterized LOC124154154
LOC124158486	1.73925	0.071918	10.7378	0.00104969	0.0310314	downregulated postwinter	receptor-type guanylate cyclase Gyc76C-like
LOC124162642	1.74227	2.15615	13.4323	0.000247324	0.0107586	downregulated postwinter	uncharacterized LOC124162642
LOC124160567	1.74866	10.2755	10.3259	0.00131179	0.0368977	downregulated postwinter	kielin/chordin-like protein
LOC124165426	1.76494	3.04017	13.4595	0.000243766	0.0107286	downregulated postwinter	neuralized-like protein 4
LOC124158093	1.77413	0.434082	13.2793	0.000268355	0.0113449	downregulated postwinter	Golgi reassembly-stacking protein 2-like
LOC124158209	1.77504	2.58916	12.2207	0.000472622	0.0177399	downregulated postwinter	transmembrane protease serine 9-like
LOC124169334	1.77675	4.4694	15.9935	6.35612e-05	0.00363953	downregulated postwinter	cell wall protein IFF6-like
LOC124169211	1.78068	1.27587	10.7812	0.00102535	0.0304431	downregulated postwinter	putative inorganic phosphate cotransporter
LOC124155001	1.78697	4.916	23.504	1.24656e-06	0.000137159	downregulated postwinter	uncharacterized LOC124155001
LOC124153554	1.78766	4.70328	29.6849	5.08299e-08	8.91349e-06	downregulated postwinter	cytochrome P450 6k1-like
LOC124164024	1.79017	1.65889	9.96638	0.00159424	0.0423018	downregulated postwinter	neuralized-like protein 4
LOC124158619	1.79423	2.36895	16.363	5.22952e-05	0.00314217	downregulated postwinter	uncharacterized LOC124158619
LOC124161556	1.81318	7.75825	11.4966	0.000697236	0.0230828	downregulated postwinter	uncharacterized LOC124161556
LOC124169662	1.81612	4.40555	20.4086	6.25483e-06	0.000512394	downregulated postwinter	uncharacterized LOC124169662
LOC124157634	1.8171	2.36561	11.1298	0.000849498	0.0268561	downregulated postwinter	trypsin-like
LOC124160940	1.82619	1.88795	11.3408	0.000758221	0.0245231	downregulated postwinter	probable chitinase 10
LOC124160695	1.84176	4.72488	20.949	4.71668e-06	0.000413557	downregulated postwinter	kielin/chordin-like protein
LOC124157636	1.84848	6.13732	17.8212	2.4266e-05	0.0016338	downregulated postwinter	chymotrypsin-2-like
LOC124161579	1.85366	10.2563	11.6553	0.00064019	0.021859	downregulated postwinter	kielin/chordin-like protein
LOC124163847	1.85928	5.85996	30.6641	3.06788e-08	5.55336e-06	downregulated postwinter	proline-, glutamic acid- and leucine-rich protein 1-like
LOC124169377	1.87594	1.54011	14.2604	0.000159175	0.00770011	downregulated postwinter	neuralized-like protein 4
LOC124156417	1.87941	3.88781	15.3887	8.7512e-05	0.00476771	downregulated postwinter	glucose dehydrogenase [FAD, quinone]-like
LOC124161303	1.88439	5.67238	21.5509	3.44559e-06	0.000306904	downregulated postwinter	uncharacterized LOC124161303
LOC124165540	1.90292	7.57189	13.4399	0.000246326	0.0107569	downregulated postwinter	chitinase-3-like protein 1
LOC124156304	1.91723	3.13631	17.6514	2.6532e-05	0.00176194	downregulated postwinter	nose resistant to fluoxetine protein 6-like
LOC124153787	1.94061	2.42531	14.9777	0.000108787	0.00570523	downregulated postwinter	brachyurin-like
LOC124159000	1.9449	6.74006	16.3609	5.23555e-05	0.00314217	downregulated postwinter	zinc carboxypeptidase-like
LOC124153759	1.95206	3.63977	19.2063	1.17324e-05	0.00087782	downregulated postwinter	venom serine carboxypeptidase-like
LOC124167502	1.97497	1.39641	17.8068	2.44514e-05	0.0016338	downregulated postwinter	uncharacterized LOC124167502
LOC124162220	1.98339	2.14423	12.773	0.000351661	0.0141967	downregulated postwinter	lipase 3-like
LOC124161265	1.98524	6.52822	15.8818	6.74246e-05	0.00382175	downregulated postwinter	uncharacterized LOC124161265
LOC124153760	1.98587	2.69662	16.3189	5.35273e-05	0.00318142	downregulated postwinter	venom serine carboxypeptidase-like
LOC124155000	1.98886	0.216177	12.2768	0.000458615	0.0173301	downregulated postwinter	uncharacterized LOC124155000
LOC124166969	1.99121	5.24547	40.8693	1.6276e-10	7.94196e-08	downregulated postwinter	pyridoxine/pyridoxamine 5'-phosphate oxidase-like
LOC124157851	1.99233	3.33743	17.1233	3.503e-05	0.00229907	downregulated postwinter	trypsin-3-like
LOC124161112	2.01735	6.50096	21.7953	3.03336e-06	0.000279044	downregulated postwinter	uncharacterized LOC124161112
LOC124166873	2.03024	7.79899	15.8911	6.70937e-05	0.00382175	downregulated postwinter	brachyurin-like
LOC124162418	2.03054	4.67873	38.5422	5.35836e-10	2.00456e-07	downregulated postwinter	alpha-N-acetylgalactosaminidase-like
LOC124166815	2.03087	4.19228	27.2692	1.77005e-07	2.57991e-05	downregulated postwinter	alpha-tocopherol transfer protein-like
LOC124155254	2.03701	2.15567	15.1484	9.93822e-05	0.0052861	downregulated postwinter	glucose dehydrogenase [FAD, quinone]-like
LOC124163585	2.03797	0.447284	15.1717	9.81635e-05	0.00524614	downregulated postwinter	actin-like
LOC124158688	2.03907	3.50728	20.5372	5.84847e-06	0.000486203	downregulated postwinter	sensory neuron membrane protein 2-like
LOC124174133	2.04481	2.19233	18.6144	1.60011e-05	0.00115116	downregulated postwinter	uncharacterized LOC124174133
LOC124165744	2.06663	6.08207	22.9275	1.68226e-06	0.000174814	downregulated postwinter	chitinase-3-like protein 1
LOC124167501	2.06705	2.70204	24.9149	5.99186e-07	7.23082e-05	downregulated postwinter	uncharacterized LOC124167501
LOC124169364	2.08533	2.99173	22.8811	1.72339e-06	0.00017633	downregulated postwinter	trypsin-3-like
LOC124167330	2.09574	8.03004	16.6041	4.60506e-05	0.0028397	downregulated postwinter	brachyurin-like
LOC124160694	2.11563	5.25272	19.8288	8.4697e-06	0.000660107	downregulated postwinter	kielin/chordin-like protein
LOC124172830	2.12252	0.604926	14.4164	0.000146519	0.00724398	downregulated postwinter	uncharacterized LOC124172830
LOC124165206	2.12474	2.37488	19.6926	9.09543e-06	0.000699165	downregulated postwinter	lysosomal acid glucosylceramidase-like
LOC124153241	2.18748	1.95472	21.8587	2.93481e-06	0.00027221	downregulated postwinter	sortilin-related receptor-like
LOC124162168	2.19377	2.46957	21.6488	3.27416e-06	0.000296338	downregulated postwinter	methyl farnesoate epoxidase-like
LOC124154999	2.19389	2.44279	14.0411	0.000178861	0.00836399	downregulated postwinter	WAS/WASL-interacting protein family member 3-like
LOC124161557	2.22214	5.5737	20.0665	7.47958e-06	0.00059115	downregulated postwinter	FNIP repeat-containing protein DDB_G0290639-like
LOC124156416	2.22351	4.73828	32.149	1.42791e-08	3.02367e-06	downregulated postwinter	glucose dehydrogenase [FAD, quinone]-like
LOC124163317	2.22741	1.04199	14.0577	0.000177288	0.00832514	downregulated postwinter	uncharacterized LOC124163317
LOC124165374	2.23065	3.52334	24.3713	7.9443e-07	9.19163e-05	downregulated postwinter	cell death abnormality protein 1-like
LOC124160397	2.23895	0.961352	16.2468	5.56042e-05	0.00325024	downregulated postwinter	uncharacterized LOC124160397
LOC124158475	2.24161	5.74345	36.339	1.65816e-09	5.15463e-07	downregulated postwinter	retinoid-inducible serine carboxypeptidase-like
LOC124156409	2.25181	5.36898	24.0015	9.62598e-07	0.000108032	downregulated postwinter	glucose dehydrogenase [FAD, quinone]-like
LOC124160442	2.25224	4.96884	48.487	3.32478e-12	4.66425e-09	downregulated postwinter	probable multidrug resistance-associated protein lethal(2)03659
LOC124158622	2.30549	0.584405	20.4421	6.14631e-06	0.000507206	downregulated postwinter	uncharacterized LOC124158622
LOC124161385	2.3083	3.15985	16.9756	3.78624e-05	0.00242817	downregulated postwinter	endocuticle structural glycoprotein ABD-4-like
LOC124174012	2.31808	5.93589	20.1212	7.26879e-06	0.000578565	downregulated postwinter	uncharacterized LOC124174012
LOC124162459	2.31816	5.36943	36.6252	1.43167e-09	4.59076e-07	downregulated postwinter	lipase 3-like
LOC124157797	2.3753	6.81105	22.9628	1.65169e-06	0.000174814	downregulated postwinter	mite allergen Eur m 3-like
LOC124162839	2.3817	4.39228	33.5017	7.12001e-09	1.70966e-06	downregulated postwinter	juvenile hormone esterase-like
LOC124168281	2.38468	6.29845	32.173	1.41038e-08	3.02367e-06	downregulated postwinter	trypsin-1-like
LOC124154119	2.39856	3.30262	32.0461	1.50554e-08	3.12901e-06	downregulated postwinter	endoplasmic reticulum metallopeptidase 1-like
LOC124171276	2.414	2.51354	24.2273	8.5612e-07	9.80432e-05	downregulated postwinter	sodium-independent sulfate anion transporter-like
LOC124155883	2.45499	0.734239	21.9177	2.84603e-06	0.000266175	downregulated postwinter	alpha-tocopherol transfer protein-like
LOC124156874	2.46446	4.21492	28.7655	8.16944e-08	1.32878e-05	downregulated postwinter	trypsin-7-like
LOC124165911	2.47766	3.14789	27.3034	1.73906e-07	2.56809e-05	downregulated postwinter	uncharacterized LOC124165911
LOC124162766	2.49247	1.39885	24.7672	6.46898e-07	7.64225e-05	downregulated postwinter	4-coumarate--CoA ligase-like 1
LOC124161566	2.49833	3.00025	33.8109	6.0739e-09	1.51483e-06	downregulated postwinter	farnesol dehydrogenase-like
LOC124162841	2.55096	2.29426	25.606	4.18736e-07	5.21074e-05	downregulated postwinter	juvenile hormone esterase-like
LOC124174010	2.55456	4.81847	19.0661	1.26267e-05	0.000926207	downregulated postwinter	uncharacterized LOC124174010
LOC124159778	2.55679	1.69159	22.1585	2.51037e-06	0.000240802	downregulated postwinter	uncharacterized LOC124159778
LOC124155253	2.62598	2.09233	21.7289	3.14021e-06	0.000286525	downregulated postwinter	glucose dehydrogenase [FAD, quinone]-like
LOC124154469	2.71319	0.578623	22.8757	1.72826e-06	0.00017633	downregulated postwinter	sortilin-related receptor-like
LOC124153207	2.75156	3.35415	37.8596	7.60241e-10	2.75232e-07	downregulated postwinter	uncharacterized LOC124153207
LOC124160778	2.77514	0.597714	22.7211	1.87302e-06	0.000187686	downregulated postwinter	uncharacterized LOC124160778
LOC124156729	2.79797	2.63127	29.5076	5.56976e-08	9.32976e-06	downregulated postwinter	aminopeptidase N-like
LOC124155002	2.8302	1.20225	27.3263	1.7186e-07	2.56809e-05	downregulated postwinter	uncharacterized LOC124155002
LOC124153350	2.93219	0.510209	28.6052	8.87452e-08	1.39366e-05	downregulated postwinter	facilitated trehalose transporter Tret1-like
LOC124160912	3.07685	2.38843	36.7975	1.3106e-09	4.43317e-07	downregulated postwinter	uncharacterized LOC124160912
LOC124154127	3.12648	1.90355	23.1867	1.47007e-06	0.000158641	downregulated postwinter	uncharacterized LOC124154127
LOC124174011	3.28665	4.55274	31.8544	1.66176e-08	3.39089e-06	downregulated postwinter	uncharacterized LOC124174011
LOC124174014	3.32557	4.04565	39.7671	2.8612e-10	1.2148e-07	downregulated postwinter	uncharacterized LOC124174014
LOC124154538	3.38065	1.29604	34.7804	3.69062e-09	9.86186e-07	downregulated postwinter	chymotrypsin-1-like
LOC124155905	3.43494	10.8769	45.2941	1.6956e-11	1.46382e-08	downregulated postwinter	somatomedin-B and thrombospondin type-1 domain-containing protein
LOC124164301	3.50741	3.80865	105.152	1.13093e-24	1.26924e-20	downregulated postwinter	uncharacterized LOC124164301
LOC124174008	3.55688	2.88657	43.5513	4.12991e-11	3.09e-08	downregulated postwinter	uncharacterized LOC124174008
LOC124153349	3.65561	0.00548071	41.0647	1.47273e-10	7.51295e-08	downregulated postwinter	facilitated trehalose transporter Tret1-2 homolog
LOC124164214	3.67257	2.6797	47.9902	4.28357e-12	4.80745e-09	downregulated postwinter	fibrillin-1-like
LOC124159875	3.81836	3.58168	35.5238	2.51954e-09	7.0692e-07	downregulated postwinter	uncharacterized LOC124159875
LOC124166476	4.44471	6.43638	71.5186	2.74653e-17	1.02748e-13	downregulated postwinter	pyridoxine/pyridoxamine 5'-phosphate oxidase-like
LOC124158165	6.24013	3.85418	97.5096	5.35964e-23	3.00756e-19	downregulated postwinter	transmembrane protease serine 9-like

## Sheet: B) Specific
gene	logFC	logCPM	LR	PValue	FDR	Direction	gene_name
LOC124174165	-5.48137	8.16993	45.832	1.2884e-11	1.20498e-08	upregulated postwinter	uncharacterized LOC124174165
LOC124174167	-5.21373	8.54057	42.8898	5.79129e-11	3.82327e-08	upregulated postwinter	uncharacterized LOC124174167
LOC124174158	-5.05502	4.803	63.0106	2.05599e-15	5.76861e-12	upregulated postwinter	uncharacterized LOC124174158
LOC124154693	-4.97683	6.36028	52.2123	4.98127e-13	9.31746e-10	upregulated postwinter	uncharacterized LOC124154693
LOC124174159	-4.8906	8.63611	41.6165	1.1105e-10	6.23156e-08	upregulated postwinter	uncharacterized LOC124174159
LOC124174162	-4.62703	2.82909	40.4285	2.03948e-10	9.53713e-08	upregulated postwinter	uncharacterized LOC124174162
LOC124154456	-4.50582	8.34116	34.1179	5.1873e-09	1.32312e-06	upregulated postwinter	uncharacterized LOC124154456
LOC124169261	-4.41773	6.31965	35.8407	2.14123e-09	6.1618e-07	upregulated postwinter	histone-lysine N-methyltransferase SETD1A-like
LOC124169628	-4.41687	5.48774	56.9781	4.40691e-14	9.89176e-11	upregulated postwinter	microtubule-associated protein 4
LOC124164339	-4.3736	4.00038	43.214	4.90678e-11	3.4418e-08	upregulated postwinter	uncharacterized LOC124164339
LOC124169361	-4.26035	4.82882	43.6979	3.83181e-11	3.07174e-08	upregulated postwinter	uncharacterized LOC124169361
LOC124164101	-4.24565	3.79964	48.0892	4.07258e-12	4.80745e-09	upregulated postwinter	uncharacterized LOC124164101
LOC124156474	-4.12238	7.31099	39.7257	2.92253e-10	1.2148e-07	upregulated postwinter	acidic repeat-containing protein-like
LOC124154692	-3.95332	6.42966	31.5101	1.98405e-08	3.83914e-06	upregulated postwinter	uncharacterized LOC124154692
LOC124160781	-3.92806	3.48265	36.7498	1.34303e-09	4.43317e-07	upregulated postwinter	ichor-like
LOC124162397	-3.88031	5.83947	46.5302	9.02172e-12	9.20461e-09	upregulated postwinter	uncharacterized LOC124162397
LOC124163506	-3.7814	4.10604	41.7587	1.03262e-10	6.23156e-08	upregulated postwinter	neuralized-like protein 4
LOC124169717	-3.59884	5.17481	29.5854	5.35066e-08	9.09856e-06	upregulated postwinter	serine protease filzig-like
LOC124174149	-3.57354	2.85717	36.2911	1.69938e-09	5.15463e-07	upregulated postwinter	uncharacterized LOC124174149
LOC124154428	-3.54498	6.53324	28.544	9.1591e-08	1.40812e-05	upregulated postwinter	neurogenic locus protein delta-like
LOC124159266	-3.54057	1.07235	39.2288	3.76941e-10	1.51086e-07	upregulated postwinter	bestrophin-2-like
LOC124153665	-3.49973	7.03132	26.1048	3.23371e-07	4.2664e-05	upregulated postwinter	uncharacterized LOC124153665
LOC124168500	-3.41427	0.711064	33.4909	7.15976e-09	1.70966e-06	upregulated postwinter	radial spoke head protein 6 homolog A
LOC124174079	-3.39963	3.4142	32.1527	1.4252e-08	3.02367e-06	upregulated postwinter	mediator of RNA polymerase II transcription subunit 15-like
LOC124169120	-3.38693	3.35468	32.1987	1.39183e-08	3.02367e-06	upregulated postwinter	uncharacterized LOC124169120
LOC124165713	-3.38022	4.90143	41.661	1.08551e-10	6.23156e-08	upregulated postwinter	velvet complex subunit B-like
LOC124174166	-3.26177	5.38833	32.6686	1.09286e-08	2.5031e-06	upregulated postwinter	uncharacterized LOC124174166
LOC124169179	-3.25443	3.36167	26.2371	3.0196e-07	4.03441e-05	upregulated postwinter	serine proteinase stubble-like
LOC124155032	-3.12152	5.94353	20.788	5.13026e-06	0.000436189	upregulated postwinter	uncharacterized LOC124155032
LOC124160800	-3.09265	4.68289	34.3749	4.54552e-09	1.18638e-06	upregulated postwinter	trithorax group protein osa-like
LOC124164516	-3.08793	1.24966	29.1562	6.67728e-08	1.10205e-05	upregulated postwinter	zinc finger protein 385B-like
LOC124164581	-2.99777	1.50667	26.4344	2.72644e-07	3.6866e-05	upregulated postwinter	uncharacterized LOC124164581
LOC124160519	-2.91704	4.6622	31.6151	1.87961e-08	3.70086e-06	upregulated postwinter	uncharacterized LOC124160519
LOC124164189	-2.89141	2.32193	29.653	5.16717e-08	8.92171e-06	upregulated postwinter	serine proteinase stubble-like
LOC124156229	-2.87291	1.62206	31.1827	2.34856e-08	4.43059e-06	upregulated postwinter	SANT and BTB domain regulator of class switch recombination
LOC124174100	-2.78071	6.30637	13.2315	0.000275289	0.0115283	upregulated postwinter	uncharacterized LOC124174100
LOC124153167	-2.78048	3.76168	22.552	2.04528e-06	0.000201353	upregulated postwinter	SHSP domain-containing protein AacuJ-like
LOC124154138	-2.76691	0.210738	26.9131	2.12812e-07	3.06204e-05	upregulated postwinter	uncharacterized LOC124154138
LOC124162190	-2.76557	1.05445	23.3706	1.33604e-06	0.000145576	upregulated postwinter	myosin-13-like
LOC124162695	-2.67915	2.40951	26.6912	2.38712e-07	3.30748e-05	upregulated postwinter	titin-like
LOC124156895	-2.65172	3.80447	28.5907	8.94091e-08	1.39366e-05	upregulated postwinter	uncharacterized LOC124156895
LOC124172858	-2.61929	8.57591	30.7101	2.99604e-08	5.51222e-06	upregulated postwinter	kielin/chordin-like protein
LOC124169676	-2.60883	2.52533	20.6603	5.484e-06	0.000462759	upregulated postwinter	uncharacterized LOC124169676
LOC124162847	-2.58898	1.55471	19.7955	8.61838e-06	0.000667063	upregulated postwinter	uncharacterized LOC124162847
LOC124159302	-2.55626	2.95813	25.0453	5.59995e-07	6.83133e-05	upregulated postwinter	bestrophin-4-like
LOC124169665	-2.55601	4.54399	20.2354	6.84727e-06	0.000548906	upregulated postwinter	serine proteinase stubble
LOC124165765	-2.54804	3.36655	31.8036	1.70574e-08	3.41849e-06	upregulated postwinter	uncharacterized LOC124165765
LOC124173966	-2.52245	3.23033	22.7612	1.83432e-06	0.000185465	upregulated postwinter	uncharacterized LOC124173966
LOC124155140	-2.51215	4.13652	31.1661	2.36866e-08	4.43059e-06	upregulated postwinter	uncharacterized LOC124155140
LOC124160278	-2.48598	6.1526	12.6528	0.000375005	0.0149008	upregulated postwinter	uncharacterized LOC124160278
LOC124162515	-2.47713	4.59189	26.6001	2.50232e-07	3.42482e-05	upregulated postwinter	uncharacterized LOC124162515
LOC124161219	-2.46336	4.43849	19.1489	1.20907e-05	0.000898634	upregulated postwinter	PR domain zinc finger protein 1
LOC124157100	-2.46179	0.685605	20.8255	5.03078e-06	0.000434311	upregulated postwinter	uncharacterized LOC124157100
LOC124166887	-2.43842	4.88805	35.2821	2.85244e-09	7.80804e-07	upregulated postwinter	protein giant-lens
LOC124155019	-2.42391	3.87944	15.6357	7.67918e-05	0.00426651	upregulated postwinter	phenoloxidase-activating factor 2-like
LOC124167103	-2.41911	2.52458	27.4234	1.63445e-07	2.47885e-05	upregulated postwinter	trichohyalin-like
LOC124160509	-2.41366	6.92206	14.7228	0.000124528	0.00638165	upregulated postwinter	cuticle protein 19.8
LOC124164164	-2.39477	4.27982	26.0837	3.26927e-07	4.2664e-05	upregulated postwinter	uncharacterized LOC124164164
LOC124165877	-2.37804	-0.331884	20.3051	6.60256e-06	0.00053696	upregulated postwinter	uncharacterized LOC124165877
LOC124160118	-2.32611	0.0255806	20.899	4.84137e-06	0.000421199	upregulated postwinter	uncharacterized LOC124160118
LOC124164989	-2.31853	5.96682	18.5477	1.65701e-05	0.001177	upregulated postwinter	uncharacterized LOC124164989
LOC124164582	-2.3178	3.15736	13.3469	0.000258844	0.0110878	upregulated postwinter	uncharacterized LOC124164582
LOC124155813	-2.29761	3.54547	18.0392	2.16406e-05	0.00150852	upregulated postwinter	uncharacterized LOC124155813
LOC124153478	-2.27897	1.86006	23.8724	1.02936e-06	0.000114382	upregulated postwinter	voltage-dependent anion-selective channel protein 2-like
LOC124163933	-2.27631	4.64625	19.0776	1.25511e-05	0.000926207	upregulated postwinter	lysophosphatidylcholine acyltransferase
LOC124164991	-2.27492	11.6967	12.5643	0.000393196	0.0153757	upregulated postwinter	uncharacterized LOC124164991
LOC124161160	-2.2595	3.30111	12.8539	0.000336771	0.013788	upregulated postwinter	arginine-glutamic acid dipeptide repeats protein
LOC124158957	-2.24097	2.62635	17.03	3.67936e-05	0.00237318	upregulated postwinter	uncharacterized LOC124158957
LOC124169560	-2.23189	3.45243	15.0364	0.000105458	0.00558283	upregulated postwinter	serine proteinase stubble-like
LOC124171646	-2.22996	0.808313	18.4312	1.7615e-05	0.00124335	upregulated postwinter	uncharacterized LOC124171646
LOC124156176	-2.2176	0.628419	18.0929	2.10389e-05	0.00147575	upregulated postwinter	uncharacterized LOC124156176
LOC124155165	-2.19507	0.116654	17.9354	2.28532e-05	0.00157011	upregulated postwinter	trypsin-1-like
LOC124164990	-2.18876	5.20061	16.271	5.48988e-05	0.00322581	upregulated postwinter	uncharacterized LOC124164990
LOC124164294	-2.18075	1.95571	14.3792	0.000149443	0.00735615	upregulated postwinter	chitin deacetylase 1
LOC124166740	-2.15726	3.14473	21.566	3.41857e-06	0.000306904	upregulated postwinter	cytochrome P450 315a1, mitochondrial
LOC124156470	-2.1449	0.358149	17.0488	3.64308e-05	0.00236337	upregulated postwinter	ras-related protein Rap-2c-like
LOC124162672	-2.14447	4.15538	22.3582	2.26245e-06	0.000218892	upregulated postwinter	atrial natriuretic peptide-converting enzyme
LOC124168283	-2.13332	7.00159	14.1727	0.000166771	0.00793683	upregulated postwinter	L-selectin
LOC124174163	-2.13319	1.68516	14.8263	0.00011788	0.0060966	upregulated postwinter	uncharacterized LOC124174163
LOC124174062	-2.11599	1.63374	12.2351	0.000468984	0.0176624	upregulated postwinter	uncharacterized LOC124174062
LOC124156122	-2.11004	1.3239	17.4021	3.02496e-05	0.00199701	upregulated postwinter	ATPase family AAA domain-containing protein 2-like
LOC124162763	-2.098	0.658136	16.3714	5.20642e-05	0.00314217	upregulated postwinter	uncharacterized LOC124162763
LOC124154397	-2.09378	2.22271	14.1633	0.000167605	0.00793683	upregulated postwinter	uncharacterized LOC124154397
LOC124153683	-2.09351	0.985401	16.7989	4.15582e-05	0.00259764	upregulated postwinter	ropporin-1-like protein
LOC124154658	-2.0933	4.78513	11.5311	0.00068443	0.0227934	upregulated postwinter	uncharacterized LOC124154658
LOC124157045	-2.08539	6.20716	11.9891	0.000535135	0.0192494	upregulated postwinter	alpha/beta-gliadin clone PW1215
LOC124171262	-2.08346	4.3661	12.9675	0.000316944	0.0130774	upregulated postwinter	lysine-specific demethylase 9-like
LOC124156498	-2.06124	0.89545	15.768	7.16035e-05	0.00401803	upregulated postwinter	zinc finger MYND domain-containing protein 10
LOC124155864	-2.04946	2.34527	13.0931	0.000296381	0.0123196	upregulated postwinter	phenoloxidase-activating factor 2-like
LOC124167813	-2.04685	1.18128	16.7436	4.27873e-05	0.00265305	upregulated postwinter	cilia- and flagella-associated protein 157
LOC124159596	-2.02654	1.82238	14.1649	0.000167469	0.00793683	upregulated postwinter	uncharacterized LOC124159596
LOC124154257	-2.01821	0.920591	14.6142	0.000131916	0.00666575	upregulated postwinter	uncharacterized LOC124154257
LOC124153869	-2.0059	3.86459	19.5006	1.00569e-05	0.000767811	upregulated postwinter	hyphally-regulated protein-like
LOC124172755	-2.0029	-0.132566	15.5556	8.01136e-05	0.00442914	upregulated postwinter	histone-lysine N-methyltransferase PRDM9-like
LOC124167955	-2.00092	3.50554	17.8063	2.44568e-05	0.0016338	upregulated postwinter	hemolymph lipopolysaccharide-binding protein-like
LOC124156603	-1.99921	3.2071	11.3939	0.000736845	0.0239699	upregulated postwinter	venom serine protease-like
LOC124166917	-1.99424	2.1195	18.0072	2.20072e-05	0.00152461	upregulated postwinter	A disintegrin and metalloproteinase with thrombospondin motifs 12-like
LOC124154694	-1.98435	3.91038	14.6866	0.000126947	0.00644674	upregulated postwinter	uncharacterized LOC124154694
LOC124160828	-1.96413	1.6151	12.3619	0.000438195	0.016842	upregulated postwinter	protein takeout-like
LOC124174080	-1.95621	5.94105	12.707	0.000364281	0.0145981	upregulated postwinter	keratin, type I cytoskeletal 9-like
LOC124159082	-1.95039	3.64446	11.71	0.000621647	0.0214669	upregulated postwinter	uncharacterized LOC124159082
LOC124162310	-1.94438	3.17717	13.4928	0.000239478	0.0106232	upregulated postwinter	sodium- and chloride-dependent GABA transporter 1-like
LOC124165643	-1.94238	2.04281	14.7455	0.00012304	0.00633433	upregulated postwinter	spermine oxidase-like
LOC124154951	-1.93988	6.87539	12.6418	0.000377211	0.0149065	upregulated postwinter	uncharacterized LOC124154951
LOC124155656	-1.9299	7.58238	9.69447	0.00184823	0.0477943	upregulated postwinter	putative defense protein
LOC124169231	-1.92987	-0.274227	13.4426	0.000245969	0.0107569	upregulated postwinter	uncharacterized LOC124169231
LOC124159479	-1.9297	5.59183	12.8023	0.000346186	0.0140262	upregulated postwinter	uncharacterized LOC124159479
LOC124155524	-1.92957	1.69005	16.2042	5.68678e-05	0.00330687	upregulated postwinter	SUN domain-containing protein 3-like
LOC124160117	-1.92505	-0.247741	13.041	0.000304747	0.0126206	upregulated postwinter	uncharacterized LOC124160117
LOC124156175	-1.92425	1.24161	16.1861	5.74138e-05	0.00332142	upregulated postwinter	dynein regulatory complex subunit 6-like
LOC124173048	-1.92079	1.37052	12.1344	0.000494992	0.0180954	upregulated postwinter	uncharacterized LOC124173048
LOC124158575	-1.9151	0.56014	11.8131	0.000588154	0.0204995	upregulated postwinter	golgin IMH1-like
LOC124155387	-1.91508	3.40667	12.0276	0.000524192	0.0189164	upregulated postwinter	uncharacterized LOC124155387
LOC124163033	-1.90114	5.70813	19.2127	1.16934e-05	0.00087782	upregulated postwinter	flocculation protein FLO11-like
LOC124157426	-1.90077	2.78075	18.5523	1.6531e-05	0.001177	upregulated postwinter	NFX1-type zinc finger-containing protein 1-like
LOC124167891	-1.89855	2.82544	15.0186	0.000106455	0.00560912	upregulated postwinter	rhodopsin-like
LOC124168988	-1.88903	4.69294	25.6049	4.18981e-07	5.21074e-05	upregulated postwinter	uncharacterized LOC124168988
LOC124155962	-1.88776	0.376041	11.6536	0.000640792	0.021859	upregulated postwinter	solute carrier family 13 member 5-like
LOC124162740	-1.88669	4.24341	16.3172	5.35764e-05	0.00318142	upregulated postwinter	proton channel OtopLc-like
LOC124159801	-1.87919	1.58196	13.3909	0.000252851	0.0109566	upregulated postwinter	uncharacterized LOC124159801
LOC124154712	-1.87329	5.89434	13.7507	0.000208741	0.00953016	upregulated postwinter	proteoglycan 4
LOC124157784	-1.86614	2.05757	14.9355	0.000111251	0.0057804	upregulated postwinter	cilia- and flagella-associated protein 57
LOC124153286	-1.86584	5.91174	14.2806	0.000157477	0.00765091	upregulated postwinter	mucin-5AC-like
LOC124167630	-1.86433	5.07335	14.534	0.000137649	0.00689661	upregulated postwinter	uncharacterized LOC124167630
LOC124154669	-1.85853	1.71025	13.3662	0.000256195	0.0110211	upregulated postwinter	non-classical arabinogalactan protein 31-like
LOC124162681	-1.85665	2.86244	10.8785	0.000972892	0.0297223	upregulated postwinter	uncharacterized LOC124162681
LOC124166890	-1.85654	2.77809	12.7214	0.000361495	0.0145414	upregulated postwinter	uncharacterized LOC124166890
LOC124163557	-1.85524	0.800185	13.3224	0.000262256	0.0111912	upregulated postwinter	uncharacterized LOC124163557
LOC124160959	-1.85346	1.11712	10.8599	0.000982705	0.0298078	upregulated postwinter	rhodopsin-like
LOC124172835	-1.8468	5.29861	23.1614	1.48955e-06	0.000159212	upregulated postwinter	uncharacterized LOC124172835
LOC124160653	-1.84078	0.762072	13.4696	0.000242466	0.0107134	upregulated postwinter	uncharacterized LOC124160653
LOC124155555	-1.84013	3.48587	11.5668	0.000671402	0.0226281	upregulated postwinter	uncharacterized LOC124155555
LOC124165239	-1.83115	6.07118	12.0665	0.00051335	0.0186451	upregulated postwinter	probable nuclear hormone receptor HR3
LOC124162294	-1.82959	2.06025	10.8254	0.00100116	0.029883	upregulated postwinter	uncharacterized LOC124162294
LOC124160297	-1.82392	0.856504	11.6281	0.000649616	0.0220261	upregulated postwinter	cuticle protein-like
LOC124156446	-1.81318	1.72804	10.9225	0.000950029	0.0292627	upregulated postwinter	sulfated surface glycoprotein 185-like
LOC124156565	-1.80661	0.637059	13.7493	0.000208894	0.00953016	upregulated postwinter	uncharacterized LOC124156565
LOC124157270	-1.80657	7.40837	11.0949	0.000865647	0.0270617	upregulated postwinter	serpin B5
LOC124164084	-1.80174	0.928434	12.0891	0.000507177	0.0184807	upregulated postwinter	15-hydroxyprostaglandin dehydrogenase [NAD(+)]-like
LOC124162507	-1.80168	0.446971	10.5123	0.00118583	0.0341244	upregulated postwinter	glucosamine-6-phosphate isomerase-like
LOC124153165	-1.80149	6.30024	10.7243	0.00105741	0.0311477	upregulated postwinter	uncharacterized LOC124153165
LOC124173050	-1.77766	2.12177	15.1919	9.712e-05	0.0052152	upregulated postwinter	uncharacterized LOC124173050
LOC124155877	-1.77699	2.03751	14.3475	0.000151984	0.00744856	upregulated postwinter	uncharacterized LOC124155877
LOC124157034	-1.7641	1.7337	11.5414	0.00068065	0.0227349	upregulated postwinter	cytochrome P450 307a1-like
LOC124160654	-1.75916	2.53142	14.6911	0.000126645	0.00644674	upregulated postwinter	probable DNA double-strand break repair Rad50 ATPase
LOC124165767	-1.7582	0.0400942	12.1641	0.000487181	0.0179549	upregulated postwinter	uncharacterized LOC124165767
LOC124166804	-1.7574	-0.309651	12.1933	0.000479607	0.0178233	upregulated postwinter	forkhead box protein E3
LOC124165502	-1.75605	-0.178154	10.3585	0.00128877	0.0364329	upregulated postwinter	uncharacterized LOC124165502
LOC124162372	-1.75455	-0.108265	10.2811	0.00134398	0.0376148	upregulated postwinter	nose resistant to fluoxetine protein 6-like
LOC124170440	-1.75055	2.70106	12.7008	0.000365504	0.0145981	upregulated postwinter	uncharacterized LOC124170440
LOC124158229	-1.73434	0.209807	12.4259	0.00042341	0.0163297	upregulated postwinter	protein lifeguard 2-like
LOC124173322	-1.73114	-0.220945	11.15	0.000840314	0.0266408	upregulated postwinter	uncharacterized LOC124173322
LOC124168079	-1.72695	0.717432	10.1465	0.00144579	0.0399656	upregulated postwinter	uncharacterized LOC124168079
LOC124165073	-1.72042	3.06085	12.1953	0.000479104	0.0178233	upregulated postwinter	alpha-crystallin A chain-like
LOC124168825	-1.72018	3.13424	11.2157	0.000811097	0.0258606	upregulated postwinter	NADH-ubiquinone oxidoreductase 75 kDa subunit, mitochondrial-like
LOC124162950	-1.71592	-0.190423	12.3502	0.000440948	0.01689	upregulated postwinter	uncharacterized LOC124162950
LOC124157670	-1.7123	-0.462342	11.5065	0.000693533	0.0230282	upregulated postwinter	uncharacterized LOC124157670
LOC124167375	-1.69711	2.0823	14.1357	0.000170085	0.00802044	upregulated postwinter	uncharacterized LOC124167375
LOC124165086	-1.69632	0.391209	11.4493	0.000715217	0.0234704	upregulated postwinter	meiosis-specific with OB domain-containing protein
LOC124153846	-1.69087	3.7299	10.296	0.00133317	0.0374055	upregulated postwinter	P protein-like
LOC124174013	-1.69058	3.38233	10.8391	0.0009938	0.029883	upregulated postwinter	uncharacterized LOC124174013
LOC124168526	-1.68701	2.74377	11.8511	0.000576271	0.0202742	upregulated postwinter	uncharacterized LOC124168526
LOC124163631	-1.67477	3.72371	19.3367	1.0958e-05	0.000830956	upregulated postwinter	sodium/potassium/calcium exchanger 3
LOC124165979	-1.63344	6.65985	10.3743	0.00127781	0.0362143	upregulated postwinter	uncharacterized LOC124165979
LOC124161835	-1.63086	0.888852	12.1829	0.000482308	0.0178645	upregulated postwinter	zinc finger protein ztf-16
LOC124156299	-1.62791	1.56302	13.2784	0.000268486	0.0113449	upregulated postwinter	dynein regulatory complex subunit 4
LOC124162061	-1.62395	2.55456	12.8479	0.000337851	0.013788	upregulated postwinter	synaptonemal complex protein 3-like
LOC124160883	-1.62021	1.75868	12.8217	0.00034263	0.0139324	upregulated postwinter	protein hunchback
LOC124153882	-1.61485	0.0564538	9.79327	0.00175152	0.0458213	upregulated postwinter	carboxypeptidase N subunit 2-like
LOC124159235	-1.60332	0.374694	10.6151	0.00112167	0.0325283	upregulated postwinter	dynein axonemal assembly factor 3
LOC124160332	-1.59764	4.23906	11.6777	0.000632545	0.0217096	upregulated postwinter	uncharacterized LOC124160332
LOC124157005	-1.58486	1.35667	10.4236	0.00124418	0.0354403	upregulated postwinter	E3 ubiquitin-protein ligase BRE1A
LOC124154558	-1.56803	1.65639	11.8929	0.000563495	0.0199499	upregulated postwinter	uncharacterized LOC124154558
LOC124159076	-1.56374	1.14406	10.0706	0.00150655	0.0411386	upregulated postwinter	restin homolog
LOC124153855	-1.56348	3.12089	10.3504	0.00129443	0.036501	upregulated postwinter	uncharacterized LOC124153855
LOC124162873	-1.56188	1.02905	11.0165	0.000903021	0.0280737	upregulated postwinter	uncharacterized LOC124162873
LOC124166463	-1.5558	2.22972	12.5088	0.000405044	0.0157295	upregulated postwinter	carnitine O-palmitoyltransferase 2, mitochondrial-like
LOC124158875	-1.54981	1.65463	10.5299	0.00117459	0.0338879	upregulated postwinter	zinc finger protein 180-like
LOC124154666	-1.53469	6.52745	10.2032	0.00140201	0.0390439	upregulated postwinter	keratinocyte proline-rich protein-like
LOC124156237	-1.53172	1.17144	11.0182	0.000902212	0.0280737	upregulated postwinter	uncharacterized LOC124156237
LOC124155382	-1.52944	2.98387	12.3293	0.000445896	0.0169064	upregulated postwinter	transferrin
LOC124162589	-1.52615	1.67687	12.5525	0.000395684	0.0154193	upregulated postwinter	nephrin-like
LOC124159261	-1.52463	5.08973	11.2482	0.000797003	0.0255565	upregulated postwinter	uncharacterized LOC124159261
LOC124172653	-1.49841	1.53231	10.6687	0.00108963	0.0318206	upregulated postwinter	zinc finger protein 37 homolog
LOC124170291	-1.49323	9.20438	9.9992	0.00156608	0.0417485	upregulated postwinter	uncharacterized LOC124170291
LOC124166939	-1.49316	2.54236	12.582	0.000389479	0.0152836	upregulated postwinter	hemicentin-1-like
LOC124159740	-1.48297	3.63312	13.9085	0.000191929	0.00886428	upregulated postwinter	dynein beta chain, ciliary-like
LOC124161117	-1.46955	1.57408	10.0256	0.0015438	0.0414609	upregulated postwinter	uncharacterized LOC124161117
LOC124158870	-1.46146	7.02	10.9288	0.000946785	0.0292627	upregulated postwinter	elongation of very long chain fatty acids protein AAEL008004-like
LOC124155800	-1.45744	5.11142	10.6654	0.00109159	0.0318206	upregulated postwinter	uncharacterized LOC124155800
LOC124156515	-1.45072	4.25251	14.189	0.000165339	0.00792989	upregulated postwinter	uncharacterized LOC124156515
LOC124153816	-1.43232	2.0865	9.91482	0.00163953	0.0433974	upregulated postwinter	glycine-rich cell wall structural protein-like
LOC124153730	-1.42519	2.03489	10.736	0.00105069	0.0310314	upregulated postwinter	uncharacterized LOC124153730
LOC124155624	-1.41346	5.10607	9.71068	0.001832	0.0474839	upregulated postwinter	tubulin beta chain
LOC124157459	-1.40917	2.64399	11.1192	0.000854405	0.0268599	upregulated postwinter	golgin subfamily A member 6-like protein 22
LOC124156317	-1.40806	4.00683	11.8762	0.000568558	0.0200658	upregulated postwinter	glucose dehydrogenase [FAD, quinone]-like
LOC124162639	-1.40497	4.90875	20.8014	5.09462e-06	0.000436189	upregulated postwinter	uncharacterized LOC124162639
LOC124157491	-1.39767	2.87057	10.8686	0.000978079	0.0297479	upregulated postwinter	cilia- and flagella-associated protein 44
LOC124166691	-1.38082	2.39315	10.8537	0.00098598	0.0298266	upregulated postwinter	histone H4-like
LOC124160205	-1.37994	2.58858	10.0251	0.00154421	0.0414609	upregulated postwinter	lipid storage droplets surface-binding protein 2-like
LOC124160456	-1.34057	2.87397	10.1808	0.00141912	0.0394226	upregulated postwinter	uncharacterized LOC124160456
LOC124168902	-1.33695	1.77672	9.84237	0.00170538	0.0448067	upregulated postwinter	uncharacterized LOC124168902
LOC124167081	-1.32717	7.41645	10.4587	0.00122073	0.0350389	upregulated postwinter	microtubule-associated protein futsch
LOC124157225	-1.30871	3.20235	11.4561	0.000712601	0.0234704	upregulated postwinter	signaling mucin HKR1-like
LOC124157690	-1.30711	5.43989	17.0592	3.62329e-05	0.00236337	upregulated postwinter	DNA-binding protein RFX2
LOC124163952	-1.29692	3.31959	11.1091	0.000859032	0.0269299	upregulated postwinter	E3 ubiquitin-protein ligase TRIM71-like
LOC124153266	-1.2743	5.96796	10.2576	0.00136121	0.0380021	upregulated postwinter	uncharacterized LOC124153266
LOC124154333	-1.27149	2.67105	10.0709	0.00150629	0.0411386	upregulated postwinter	TWiK family of potassium channels protein 7-like
LOC124161441	-1.26618	4.42272	13.838	0.00019927	0.00916561	upregulated postwinter	uncharacterized LOC124161441
LOC124165631	-1.24694	3.58369	11.6809	0.000631439	0.0217096	upregulated postwinter	protein commissureless 2 homolog
LOC124160086	-1.19515	3.60787	10.8752	0.000974587	0.0297223	upregulated postwinter	solute carrier family 22 member 13-like
LOC124172812	-1.16298	3.35315	10.7971	0.00101661	0.0302637	upregulated postwinter	zinc finger protein 271-like
LOC124170544	-1.1493	6.09208	10.1491	0.0014437	0.0399656	upregulated postwinter	leucine-rich repeat protein SHOC-2
LOC124154384	-1.12306	3.77872	9.76907	0.00177472	0.0463202	upregulated postwinter	dynein axonemal heavy chain 12-like
LOC124153638	-1.11266	4.11736	10.7007	0.00107095	0.031382	upregulated postwinter	dynein axonemal heavy chain 10
LOC124156585	-1.09512	5.33141	11.8195	0.000586129	0.0204995	upregulated postwinter	phospholipase A2-like
LOC124158696	-1.09301	4.11031	12.3435	0.000442522	0.0168926	upregulated postwinter	uncharacterized LOC124158696
LOC124170692	-1.08485	4.17647	11.9711	0.000540332	0.0193743	upregulated postwinter	uncharacterized LOC124170692
LOC124165559	0.940813	4.57827	10.0046	0.0015615	0.0417255	downregulated postwinter	uncharacterized LOC124165559
LOC124160108	0.956686	4.68736	11.3243	0.000764994	0.0246711	downregulated postwinter	uncharacterized LOC124160108
LOC124172895	1.01063	4.76348	9.61995	0.00192475	0.0495446	downregulated postwinter	regucalcin-like
LOC124168222	1.02002	4.36619	11.8145	0.000587711	0.0204995	downregulated postwinter	luciferin 4-monooxygenase-like
LOC124159040	1.05234	4.30176	11.6154	0.000654095	0.0221112	downregulated postwinter	beta-1,3-glucan-binding protein-like
LOC124172828	1.08444	5.02133	13.2756	0.00026889	0.0113449	downregulated postwinter	uncharacterized LOC124172828
LOC124163724	1.09105	4.46902	12.6279	0.000380035	0.0149654	downregulated postwinter	uncharacterized short-chain type dehydrogenase/reductase y4vI-like
LOC124153512	1.09507	6.01074	10.0374	0.00153393	0.0414609	downregulated postwinter	cytochrome P450 4C1-like
LOC124162282	1.13046	4.94044	14.6066	0.000132448	0.00666575	downregulated postwinter	methyl farnesoate epoxidase-like
LOC124156153	1.13334	5.22904	13.6066	0.00022539	0.0100379	downregulated postwinter	UDP-glucosyltransferase 2-like
LOC124156152	1.13969	4.07928	11.956	0.000544728	0.0194697	downregulated postwinter	UDP-glucosyltransferase 2-like
LOC124168161	1.15125	3.78674	11.2372	0.000801759	0.0256357	downregulated postwinter	uncharacterized LOC124168161
LOC124165759	1.15672	4.49539	13.7254	0.000211573	0.00954404	downregulated postwinter	juvenile hormone esterase-like
LOC124159401	1.16768	3.8822	12.1526	0.000490203	0.0179789	downregulated postwinter	probable cytochrome P450 49a1
LOC124154441	1.18554	3.45188	11.2838	0.000781855	0.0251426	downregulated postwinter	4-coumarate--CoA ligase-like
LOC124155824	1.19594	3.77132	10.8817	0.000971165	0.0297223	downregulated postwinter	cytochrome P450 9e2-like
LOC124161982	1.23334	6.65232	10.0589	0.00151614	0.0412556	downregulated postwinter	kynurenine/alpha-aminoadipate aminotransferase, mitochondrial-like
LOC124156103	1.28324	7.31513	9.89542	0.00165691	0.0437541	downregulated postwinter	tubulin beta-1 chain
LOC124156292	1.28884	6.08895	9.74637	0.00179678	0.0467871	downregulated postwinter	digestive cysteine proteinase 1-like
LOC124168027	1.32409	5.63329	18.9885	1.31511e-05	0.000958408	downregulated postwinter	prostaglandin reductase 1-like
LOC124159548	1.33741	4.46367	11.4534	0.000713636	0.0234704	downregulated postwinter	uncharacterized LOC124159548
LOC124164249	1.37281	4.98731	22.0895	2.60236e-06	0.000247511	downregulated postwinter	15-hydroxyprostaglandin dehydrogenase [NAD(+)]-like
LOC124155882	1.3738	2.66299	10.0772	0.00150117	0.0411386	downregulated postwinter	retinol-binding protein pinta-like
LOC124159059	1.41713	2.49767	11.4321	0.000721861	0.0236194	downregulated postwinter	gamma-glutamyl hydrolase-like
LOC124162146	1.46195	4.81202	11.547	0.000678601	0.0227341	downregulated postwinter	lysozyme 2-like
LOC124155846	1.467	2.72867	10.6286	0.00111352	0.0323756	downregulated postwinter	nose resistant to fluoxetine protein 6-like
LOC124155094	1.47591	2.06339	10.0299	0.00154023	0.0414609	downregulated postwinter	UDP-glucosyltransferase 2-like
LOC124158651	1.50275	6.02311	10.9193	0.000951697	0.0292627	downregulated postwinter	carboxypeptidase B-like
LOC124164188	1.50467	2.81476	13.735	0.0002105	0.00954404	downregulated postwinter	neuralized-like protein 4
LOC124162667	1.50816	2.66215	10.0111	0.00155596	0.0416767	downregulated postwinter	proton-coupled amino acid transporter-like protein pathetic
LOC124164085	1.51489	3.85767	10.1409	0.00145016	0.0399881	downregulated postwinter	phospholipase A1-like
LOC124165588	1.51678	5.13247	16.4851	4.90332e-05	0.00299076	downregulated postwinter	aminopeptidase N-like
LOC124167049	1.52153	4.86919	13.2413	0.000273844	0.0115107	downregulated postwinter	GILT-like protein 1
LOC124155606	1.53039	2.57845	13.1188	0.00029235	0.0121972	downregulated postwinter	probable cytochrome P450 6a14
LOC124167930	1.54078	5.80647	12.1612	0.000487949	0.0179549	downregulated postwinter	uncharacterized LOC124167930
LOC124157316	1.56473	4.66485	13.9238	0.000190372	0.00882868	downregulated postwinter	solute carrier family 15 member 2-like
LOC124160557	1.59418	3.77361	17.9279	2.29438e-05	0.00157011	downregulated postwinter	ATP-binding cassette sub-family C member 4-like
LOC124160822	1.59567	7.66077	10.3994	0.00126055	0.0358156	downregulated postwinter	protein psiD-like
LOC124160723	1.60829	6.26596	21.4802	3.57495e-06	0.000315919	downregulated postwinter	glutathione S-transferase-like
LOC124167702	1.6386	2.81726	13.6668	0.00021828	0.00975999	downregulated postwinter	neuralized-like protein 4
LOC124163278	1.64575	1.81274	11.7669	0.000602922	0.0209433	downregulated postwinter	pancreatic triacylglycerol lipase-like
LOC124173186	1.66469	8.2784	13.9658	0.000186164	0.00866939	downregulated postwinter	lysosomal aspartic protease-like
LOC124159402	1.67105	4.69441	15.3268	9.04254e-05	0.00490263	downregulated postwinter	putative serine protease K12H4.7
LOC124164346	1.68157	4.68736	16.3067	5.38732e-05	0.00318221	downregulated postwinter	sphingomyelin phosphodiesterase-like
LOC124169642	1.68607	3.95482	15.6616	7.57472e-05	0.0042294	downregulated postwinter	trypsin alpha-like
LOC124162685	1.68839	6.31765	20.237	6.84162e-06	0.000548906	downregulated postwinter	uncharacterized LOC124162685
LOC124167927	1.69962	5.52537	14.4757	0.000141977	0.00708182	downregulated postwinter	uncharacterized LOC124167927
LOC124167137	1.69999	8.83356	9.7318	0.00181107	0.0470501	downregulated postwinter	transmembrane protease serine 9-like
LOC124154361	1.7047	1.27476	10.7077	0.00106689	0.0313447	downregulated postwinter	uncharacterized LOC124154361
LOC124165750	1.70603	6.97619	12.032	0.000522939	0.0189164	downregulated postwinter	acidic mammalian chitinase-like
LOC124154534	1.71122	2.25087	12.2118	0.000474879	0.0177652	downregulated postwinter	chymotrypsin-2-like
LOC124154154	1.73331	0.279945	12.849	0.000337656	0.013788	downregulated postwinter	uncharacterized LOC124154154
LOC124158486	1.73925	0.071918	10.7378	0.00104969	0.0310314	downregulated postwinter	receptor-type guanylate cyclase Gyc76C-like
LOC124162642	1.74227	2.15615	13.4323	0.000247324	0.0107586	downregulated postwinter	uncharacterized LOC124162642
LOC124160567	1.74866	10.2755	10.3259	0.00131179	0.0368977	downregulated postwinter	kielin/chordin-like protein
LOC124165426	1.76494	3.04017	13.4595	0.000243766	0.0107286	downregulated postwinter	neuralized-like protein 4
LOC124158093	1.77413	0.434082	13.2793	0.000268355	0.0113449	downregulated postwinter	Golgi reassembly-stacking protein 2-like
LOC124158209	1.77504	2.58916	12.2207	0.000472622	0.0177399	downregulated postwinter	transmembrane protease serine 9-like
LOC124169334	1.77675	4.4694	15.9935	6.35612e-05	0.00363953	downregulated postwinter	cell wall protein IFF6-like
LOC124169211	1.78068	1.27587	10.7812	0.00102535	0.0304431	downregulated postwinter	putative inorganic phosphate cotransporter
LOC124164024	1.79017	1.65889	9.96638	0.00159424	0.0423018	downregulated postwinter	neuralized-like protein 4
LOC124161556	1.81318	7.75825	11.4966	0.000697236	0.0230828	downregulated postwinter	uncharacterized LOC124161556
LOC124169662	1.81612	4.40555	20.4086	6.25483e-06	0.000512394	downregulated postwinter	uncharacterized LOC124169662
LOC124157634	1.8171	2.36561	11.1298	0.000849498	0.0268561	downregulated postwinter	trypsin-like
LOC124160940	1.82619	1.88795	11.3408	0.000758221	0.0245231	downregulated postwinter	probable chitinase 10
LOC124160695	1.84176	4.72488	20.949	4.71668e-06	0.000413557	downregulated postwinter	kielin/chordin-like protein
LOC124157636	1.84848	6.13732	17.8212	2.4266e-05	0.0016338	downregulated postwinter	chymotrypsin-2-like
LOC124161579	1.85366	10.2563	11.6553	0.00064019	0.021859	downregulated postwinter	kielin/chordin-like protein
LOC124156417	1.87941	3.88781	15.3887	8.7512e-05	0.00476771	downregulated postwinter	glucose dehydrogenase [FAD, quinone]-like
LOC124161303	1.88439	5.67238	21.5509	3.44559e-06	0.000306904	downregulated postwinter	uncharacterized LOC124161303
LOC124165540	1.90292	7.57189	13.4399	0.000246326	0.0107569	downregulated postwinter	chitinase-3-like protein 1
LOC124156304	1.91723	3.13631	17.6514	2.6532e-05	0.00176194	downregulated postwinter	nose resistant to fluoxetine protein 6-like
LOC124153787	1.94061	2.42531	14.9777	0.000108787	0.00570523	downregulated postwinter	brachyurin-like
LOC124159000	1.9449	6.74006	16.3609	5.23555e-05	0.00314217	downregulated postwinter	zinc carboxypeptidase-like
LOC124153759	1.95206	3.63977	19.2063	1.17324e-05	0.00087782	downregulated postwinter	venom serine carboxypeptidase-like
LOC124167502	1.97497	1.39641	17.8068	2.44514e-05	0.0016338	downregulated postwinter	uncharacterized LOC124167502
LOC124162220	1.98339	2.14423	12.773	0.000351661	0.0141967	downregulated postwinter	lipase 3-like
LOC124161265	1.98524	6.52822	15.8818	6.74246e-05	0.00382175	downregulated postwinter	uncharacterized LOC124161265
LOC124153760	1.98587	2.69662	16.3189	5.35273e-05	0.00318142	downregulated postwinter	venom serine carboxypeptidase-like
LOC124155000	1.98886	0.216177	12.2768	0.000458615	0.0173301	downregulated postwinter	uncharacterized LOC124155000
LOC124166969	1.99121	5.24547	40.8693	1.6276e-10	7.94196e-08	downregulated postwinter	pyridoxine/pyridoxamine 5'-phosphate oxidase-like
LOC124157851	1.99233	3.33743	17.1233	3.503e-05	0.00229907	downregulated postwinter	trypsin-3-like
LOC124161112	2.01735	6.50096	21.7953	3.03336e-06	0.000279044	downregulated postwinter	uncharacterized LOC124161112
LOC124166873	2.03024	7.79899	15.8911	6.70937e-05	0.00382175	downregulated postwinter	brachyurin-like
LOC124162418	2.03054	4.67873	38.5422	5.35836e-10	2.00456e-07	downregulated postwinter	alpha-N-acetylgalactosaminidase-like
LOC124166815	2.03087	4.19228	27.2692	1.77005e-07	2.57991e-05	downregulated postwinter	alpha-tocopherol transfer protein-like
LOC124155254	2.03701	2.15567	15.1484	9.93822e-05	0.0052861	downregulated postwinter	glucose dehydrogenase [FAD, quinone]-like
LOC124163585	2.03797	0.447284	15.1717	9.81635e-05	0.00524614	downregulated postwinter	actin-like
LOC124158688	2.03907	3.50728	20.5372	5.84847e-06	0.000486203	downregulated postwinter	sensory neuron membrane protein 2-like
LOC124165744	2.06663	6.08207	22.9275	1.68226e-06	0.000174814	downregulated postwinter	chitinase-3-like protein 1
LOC124169364	2.08533	2.99173	22.8811	1.72339e-06	0.00017633	downregulated postwinter	trypsin-3-like
LOC124167330	2.09574	8.03004	16.6041	4.60506e-05	0.0028397	downregulated postwinter	brachyurin-like
LOC124160694	2.11563	5.25272	19.8288	8.4697e-06	0.000660107	downregulated postwinter	kielin/chordin-like protein
LOC124172830	2.12252	0.604926	14.4164	0.000146519	0.00724398	downregulated postwinter	uncharacterized LOC124172830
LOC124165206	2.12474	2.37488	19.6926	9.09543e-06	0.000699165	downregulated postwinter	lysosomal acid glucosylceramidase-like
LOC124153241	2.18748	1.95472	21.8587	2.93481e-06	0.00027221	downregulated postwinter	sortilin-related receptor-like
LOC124162168	2.19377	2.46957	21.6488	3.27416e-06	0.000296338	downregulated postwinter	methyl farnesoate epoxidase-like
LOC124154999	2.19389	2.44279	14.0411	0.000178861	0.00836399	downregulated postwinter	WAS/WASL-interacting protein family member 3-like
LOC124161557	2.22214	5.5737	20.0665	7.47958e-06	0.00059115	downregulated postwinter	FNIP repeat-containing protein DDB_G0290639-like
LOC124165374	2.23065	3.52334	24.3713	7.9443e-07	9.19163e-05	downregulated postwinter	cell death abnormality protein 1-like
LOC124160397	2.23895	0.961352	16.2468	5.56042e-05	0.00325024	downregulated postwinter	uncharacterized LOC124160397
LOC124158475	2.24161	5.74345	36.339	1.65816e-09	5.15463e-07	downregulated postwinter	retinoid-inducible serine carboxypeptidase-like
LOC124158622	2.30549	0.584405	20.4421	6.14631e-06	0.000507206	downregulated postwinter	uncharacterized LOC124158622
LOC124162459	2.31816	5.36943	36.6252	1.43167e-09	4.59076e-07	downregulated postwinter	lipase 3-like
LOC124157797	2.3753	6.81105	22.9628	1.65169e-06	0.000174814	downregulated postwinter	mite allergen Eur m 3-like
LOC124162839	2.3817	4.39228	33.5017	7.12001e-09	1.70966e-06	downregulated postwinter	juvenile hormone esterase-like
LOC124168281	2.38468	6.29845	32.173	1.41038e-08	3.02367e-06	downregulated postwinter	trypsin-1-like
LOC124154119	2.39856	3.30262	32.0461	1.50554e-08	3.12901e-06	downregulated postwinter	endoplasmic reticulum metallopeptidase 1-like
LOC124155883	2.45499	0.734239	21.9177	2.84603e-06	0.000266175	downregulated postwinter	alpha-tocopherol transfer protein-like
LOC124165911	2.47766	3.14789	27.3034	1.73906e-07	2.56809e-05	downregulated postwinter	uncharacterized LOC124165911
LOC124162766	2.49247	1.39885	24.7672	6.46898e-07	7.64225e-05	downregulated postwinter	4-coumarate--CoA ligase-like 1
LOC124161566	2.49833	3.00025	33.8109	6.0739e-09	1.51483e-06	downregulated postwinter	farnesol dehydrogenase-like
LOC124162841	2.55096	2.29426	25.606	4.18736e-07	5.21074e-05	downregulated postwinter	juvenile hormone esterase-like
LOC124159778	2.55679	1.69159	22.1585	2.51037e-06	0.000240802	downregulated postwinter	uncharacterized LOC124159778
LOC124155253	2.62598	2.09233	21.7289	3.14021e-06	0.000286525	downregulated postwinter	glucose dehydrogenase [FAD, quinone]-like
LOC124154469	2.71319	0.578623	22.8757	1.72826e-06	0.00017633	downregulated postwinter	sortilin-related receptor-like
LOC124160778	2.77514	0.597714	22.7211	1.87302e-06	0.000187686	downregulated postwinter	uncharacterized LOC124160778
LOC124156729	2.79797	2.63127	29.5076	5.56976e-08	9.32976e-06	downregulated postwinter	aminopeptidase N-like
LOC124153350	2.93219	0.510209	28.6052	8.87452e-08	1.39366e-05	downregulated postwinter	facilitated trehalose transporter Tret1-like
LOC124160912	3.07685	2.38843	36.7975	1.3106e-09	4.43317e-07	downregulated postwinter	uncharacterized LOC124160912
LOC124154127	3.12648	1.90355	23.1867	1.47007e-06	0.000158641	downregulated postwinter	uncharacterized LOC124154127
LOC124154538	3.38065	1.29604	34.7804	3.69062e-09	9.86186e-07	downregulated postwinter	chymotrypsin-1-like
LOC124153349	3.65561	0.00548071	41.0647	1.47273e-10	7.51295e-08	downregulated postwinter	facilitated trehalose transporter Tret1-2 homolog

## Sheet: C) GO term enrichment
Up-regulated post-winter cohort
Category	GO_ID	GO_description	p-val	corrected_p-val	cluster_frequency	total_frequency	Genes
Biological process	GO:0005929	cilium	0.00014415	0.0056219	5/31 16.1%	70/4142 1.6%	LOC124157784 LOC124159740 LOC124168500 LOC124167813 LOC124157491
Cellular component	GO:0005929	cilium	0.00021666	0.009078	5/26 19.2%	70/3144 2.2%	LOC124157784 LOC124159740 LOC124168500 LOC124167813 LOC124157491
	GO:0031514	motile cilium	0.0003026	0.009078	4/26 15.3%	41/3144 1.3%	LOC124157784 LOC124159740 LOC124167813 LOC124157491
	GO:0120025	plasma membrane bounded cell projection	0.00070292	0.014058	5/26 19.2%	90/3144 2.8%	LOC124157784 LOC124159740 LOC124168500 LOC124167813 LOC124157491
	GO:0042995	cell projection	0.00099084	0.014863	5/26 19.2%	97/3144 3.0%	LOC124157784 LOC124159740 LOC124168500 LOC124167813 LOC124157491
	GO:0005930	axoneme	0.0028418	0.028418	2/26 7.6%	10/3144 0.3%	LOC124159740 LOC124168500
	GO:0097014	ciliary plasm	0.0028418	0.028418	2/26 7.6%	10/3144 0.3%	LOC124159740 LOC124168500
	GO:0032838	plasma membrane bounded cell projection cytoplasm	0.0048511	0.041581	2/26 7.6%	13/3144 0.4%	LOC124159740 LOC124168500
	GO:0099568	cytoplasmic region	0.0056309	0.042232	2/26 7.6%	14/3144 0.4%	LOC124159740 LOC124168500
Molecular function	GO:0004252	serine-type endopeptidase activity	0.00051654	0.044191	4/27 14.8%	51/3556 1.4%	LOC124156603 LOC124155019 LOC124162672 LOC124164189
	GO:0008236	serine-type peptidase activity	0.001089	0.044191	4/27 14.8%	62/3556 1.7%	LOC124156603 LOC124155019 LOC124162672 LOC124164189
	GO:0017171	serine hydrolase activity	0.0012275	0.044191	4/27 14.8%	64/3556 1.7%	LOC124156603 LOC124155019 LOC124162672 LOC124164189
Down-regulated post-winter cohort
Category	GO_ID	GO_description	p-val	corrected_p-val	cluster_frequency	total_frequency	Genes
Biological process	GO:0034219	carbohydrate transmembrane transport	1.9846e-05	0.0010121	2/8 25.0%	3/2908 0.1%	LOC124153350 LOC124153349
	GO:0008643	carbohydrate transport	0.00043123	0.010996	2/8 25.0%	12/2908 0.4%	LOC124153350 LOC124153349
Cellular component	GO:0016020	membrane	0.0010673	0.014507	16/18 88.8%	1630/3144 51.8%	LOC124159000 LOC124159401 LOC124158651 LOC124153241 LOC124158486 LOC124160567 LOC124153350 LOC124158688 LOC124159402 LOC124154534 LOC124153787 LOC124157316 LOC124154538 LOC124156729 LOC124153349 LOC124155824
	GO:0016021	integral component of membrane	0.001438	0.014507	15/18 83.3%	1459/3144 46.4%	LOC124159000 LOC124158651 LOC124153241 LOC124158486 LOC124160567 LOC124153350 LOC124158688 LOC124159402 LOC124154534 LOC124153787 LOC124157316 LOC124154538 LOC124156729 LOC124153349 LOC124155824
	GO:0031224	intrinsic component of membrane	0.0014507	0.014507	15/18 83.3%	1460/3144 46.4%	LOC124159000 LOC124158651 LOC124153241 LOC124158486 LOC124160567 LOC124153350 LOC124158688 LOC124159402 LOC124154534 LOC124153787 LOC124157316 LOC124154538 LOC124156729 LOC124153349 LOC124155824
Molecular function	GO:0008233	peptidase activity	3.3337e-11	2.3669e-09	12/20 60.0%	190/3556 5.3%	LOC124169642 LOC124158651 LOC124158475 LOC124157851 LOC124159402 LOC124154534 LOC124173186 LOC124153787 LOC124154538 LOC124159000 LOC124156729 LOC124153759
	GO:0008236	serine-type peptidase activity	5.7485e-10	1.7702e-08	8/20 40.0%	62/3556 1.7%	LOC124169642 LOC124158475 LOC124157851 LOC124159402 LOC124154534 LOC124153787 LOC124154538 LOC124153759
	GO:0017171	serine hydrolase activity	7.4796e-10	1.7702e-08	8/20 40.0%	64/3556 1.7%	LOC124169642 LOC124158475 LOC124157851 LOC124159402 LOC124154534 LOC124153787 LOC124154538 LOC124153759
	GO:0016787	hydrolase activity	4.599e-08	8.1632e-07	15/20 75.0%	650/3556 18.2%	LOC124169642 LOC124173186 LOC124159040 LOC124159000 LOC124158651 LOC124158475 LOC124153350 LOC124157851 LOC124159402 LOC124156103 LOC124154534 LOC124153787 LOC124154538 LOC124156729 LOC124153759
	GO:0008238	exopeptidase activity	7.0541e-07	9.7268e-06	5/20 25.0%	33/3556 0.9%	LOC124158651 LOC124158475 LOC124159000 LOC124156729 LOC124153759
	GO:0140096	catalytic activity, acting on a protein	8.2198e-07	9.7268e-06	12/20 60.0%	456/3556 12.8%	LOC124169642 LOC124158651 LOC124158475 LOC124157851 LOC124159402 LOC124154534 LOC124173186 LOC124153787 LOC124154538 LOC124159000 LOC124156729 LOC124153759
	GO:0004180	carboxypeptidase activity	1.2695e-06	1.2877e-05	4/20 20.0%	16/3556 0.4%	LOC124158651 LOC124158475 LOC124159000 LOC124153759
	GO:0004252	serine-type endopeptidase activity	6.5503e-06	5.8134e-05	5/20 25.0%	51/3556 1.4%	LOC124169642 LOC124157851 LOC124154534 LOC124153787 LOC124154538
	GO:0004175	endopeptidase activity	2.1922e-05	0.00017294	6/20 30.0%	111/3556 3.1%	LOC124169642 LOC124157851 LOC124154534 LOC124173186 LOC124153787 LOC124154538
	GO:0003824	catalytic activity	5.9955e-05	0.00042568	18/20 90.0%	1655/3556 46.5%	LOC124169642 LOC124173186 LOC124159040 LOC124159000 LOC124159401 LOC124158651 LOC124158475 LOC124153350 LOC124161982 LOC124157851 LOC124159402 LOC124156103 LOC124154534 LOC124153787 LOC124154538 LOC124156729 LOC124155824 LOC124153759
	GO:0015144	carbohydrate transmembrane transporter activity	8.9874e-05	0.00045579	2/20 10.0%	3/3556 0.0%	LOC124153350 LOC124153349
	GO:0051119	sugar transmembrane transporter activity	8.9874e-05	0.00045579	2/20 10.0%	3/3556 0.0%	LOC124153350 LOC124153349
	GO:0004185	serine-type carboxypeptidase activity	8.9874e-05	0.00045579	2/20 10.0%	3/3556 0.0%	LOC124158475 LOC124153759
	GO:0070008	serine-type exopeptidase activity	8.9874e-05	0.00045579	2/20 10.0%	3/3556 0.0%	LOC124158475 LOC124153759
	GO:0004181	metallocarboxypeptidase activity	0.0010568	0.0050024	2/20 10.0%	9/3556 0.2%	LOC124158651 LOC124159000
	GO:0008235	metalloexopeptidase activity	0.0043572	0.019335	2/20 10.0%	18/3556 0.5%	LOC124158651 LOC124159000
	GO:0008237	metallopeptidase activity	0.004658	0.019454	3/20 15.0%	62/3556 1.7%	LOC124158651 LOC124159000 LOC124156729
	GO:0005506	iron ion binding	0.012676	0.049998	2/20 10.0%	31/3556 0.8%	LOC124159401 LOC124155824
