# Supplementary material for: Effects of overwintering on the transcriptome and fitness traits in a damselfly with variable voltinism across two latitudes
Source: Sci Rep. 2024 May 28;14:12192. doi: 10.1038/s41598-024-63066-z (PMC11133422; doi:10.1038/s41598-024-63066-z)
Supplement: Supplementary file 5 — Supplementary Information 5. [file 41598_2024_63066_MOESM5_ESM.xlsx]

## Sheet: A) List of DEGs
Table S5. List of differentially expressed genes (DEGs) between the non- and post-winter cohort at high latitudes. B) List of genes differentially expressed only at high latitudes (after removing genes that overlap with central-latitude populations). C) Gene ontology term enrichment analysis performed separately on the DEGs up- and down-regulated in the post-winter cohort.
Gene	logFC	logCPM	LR	PValue	FDR	Direction	gene_name
LOC124163587	-4.34771	1.68759	69.1311	9.21299e-17	7.27826e-14	upregulated postwinter	juvenile hormone esterase-like
LOC124169542	-3.70139	4.67867	20.0942	7.37198e-06	0.000428225	upregulated postwinter	uncharacterized LOC124169542
LOC124165940	-3.43375	0.428245	26.8911	2.15245e-07	2.12555e-05	upregulated postwinter	histone-lysine N-methyltransferase SETD1B-like
LOC124166707	-3.3127	0.292743	24.3638	7.97528e-07	6.51773e-05	upregulated postwinter	uncharacterized LOC124166707
LOC124155842	-3.12095	1.92131	41.5996	1.12016e-10	3.23753e-08	upregulated postwinter	nose resistant to fluoxetine protein 6-like
LOC124161938	-3.01008	1.47782	23.5857	1.19471e-06	9.13373e-05	upregulated postwinter	putative inorganic phosphate cotransporter
LOC124153214	-2.96107	-0.581716	24.0167	9.55014e-07	7.54461e-05	upregulated postwinter	uncharacterized LOC124153214
LOC124154115	-2.93979	3.73579	15.2363	9.48639e-05	0.00324895	upregulated postwinter	inactive pancreatic lipase-related protein 1-like
LOC124157381	-2.90443	0.427859	26.379	2.80571e-07	2.61793e-05	upregulated postwinter	uncharacterized LOC124157381
LOC124156978	-2.82304	-0.104151	17.7108	2.57156e-05	0.00116367	upregulated postwinter	uncharacterized LOC124156978
LOC124159464	-2.74558	8.86576	37.739	8.08721e-10	1.95579e-07	upregulated postwinter	arrestin homolog
LOC124164335	-2.69116	4.14886	37.6447	8.48785e-10	2.01162e-07	upregulated postwinter	prion-like-(Q/N-rich) domain-bearing protein 25
LOC124168045	-2.68323	-1.11842	19.7769	8.70293e-06	0.000484177	upregulated postwinter	uncharacterized LOC124168045
LOC124154513	-2.67154	1.87011	14.6698	0.000128082	0.00419275	upregulated postwinter	brachyurin-like
LOC124168975	-2.6196	1.1219	28.5952	8.9203e-08	1.04659e-05	upregulated postwinter	probable cytochrome P450 49a1
LOC124158809	-2.60843	-0.609612	19.196	1.17963e-05	0.000615796	upregulated postwinter	uncharacterized LOC124158809
LOC124154708	-2.52899	-0.64608	21.5898	3.37637e-06	0.000226045	upregulated postwinter	NEDD8-activating enzyme E1 catalytic subunit-like
LOC124166566	-2.49658	-1.07858	16.8939	3.95294e-05	0.00166699	upregulated postwinter	uncharacterized LOC124166566
LOC124167740	-2.49541	1.09426	29.8702	4.61955e-08	5.8862e-06	upregulated postwinter	uncharacterized LOC124167740
LOC124163723	-2.48128	3.87987	41.3579	1.26756e-10	3.57632e-08	upregulated postwinter	neuralized-like protein 4
LOC124165966	-2.467	0.813762	12.0361	0.000521802	0.0113248	upregulated postwinter	uncharacterized LOC124165966
LOC124156906	-2.43257	-1.74019	19.3691	1.07737e-05	0.000572505	upregulated postwinter	uncharacterized LOC124156906
LOC124154993	-2.40817	0.513056	18.1949	1.99412e-05	0.000945215	upregulated postwinter	uncharacterized LOC124154993
LOC124164951	-2.40086	-0.172159	20.0239	7.64784e-06	0.000437811	upregulated postwinter	uncharacterized LOC124164951
LOC124162556	-2.33913	0.343791	14.8661	0.000115421	0.00384195	upregulated postwinter	vegetative cell wall protein gp1-like
LOC124157014	-2.33611	-0.0313212	10.5437	0.00116587	0.0199647	upregulated postwinter	uncharacterized LOC124157014
LOC124162090	-2.3212	0.273016	20.9619	4.68519e-06	0.000293014	upregulated postwinter	putative leucine-rich repeat-containing protein DDB_G0290503
LOC124168144	-2.30894	-0.119941	20.1379	7.20551e-06	0.000423471	upregulated postwinter	uncharacterized LOC124168144
LOC124160961	-2.30639	-1.595	15.7079	7.39142e-05	0.00274572	upregulated postwinter	rhodopsin-like
LOC124163963	-2.29133	0.382296	11.8328	0.000581976	0.012206	upregulated postwinter	cell death abnormality protein 1-like
LOC124154500	-2.23464	-0.373037	17.6975	2.58965e-05	0.00116682	upregulated postwinter	metalloendopeptidase OMA1, mitochondrial-like
LOC124167216	-2.23387	0.263788	17.1365	3.47867e-05	0.00149356	upregulated postwinter	uncharacterized LOC124167216
LOC124173047	-2.17519	0.592573	19.528	9.9135e-06	0.000533977	upregulated postwinter	uncharacterized LOC124173047
LOC124162871	-2.16863	-0.219616	13.5944	0.000226858	0.0063703	upregulated postwinter	transient receptor potential protein-like
LOC124161526	-2.13951	1.29013	23.2539	1.41961e-06	0.00010514	upregulated postwinter	uncharacterized LOC124161526
LOC124169645	-2.1303	3.04716	16.3222	5.34352e-05	0.00215377	upregulated postwinter	trypsin-1-like
LOC124159463	-2.12516	4.69693	32.9131	9.63727e-09	1.54327e-06	upregulated postwinter	arrestin homolog
LOC124162870	-2.1002	4.47072	17.3236	3.15255e-05	0.00136342	upregulated postwinter	transient receptor potential protein-like
LOC124167759	-2.09552	6.88299	16.0475	6.17718e-05	0.00240788	upregulated postwinter	putative uncharacterized protein DDB_G0271606
LOC124170114	-2.08774	-0.670889	16.1193	5.94733e-05	0.00235705	upregulated postwinter	oocyte zinc finger protein XlCOF6-like
LOC124153188	-2.08043	-1.12627	15.7865	7.09049e-05	0.00265893	upregulated postwinter	atrial natriuretic peptide-converting enzyme-like
LOC124162530	-2.05363	-1.00303	16.4788	4.91979e-05	0.00199656	upregulated postwinter	splicing factor, proline- and glutamine-rich-like
LOC124173025	-2.05128	0.466882	13.3082	0.000264253	0.00713303	upregulated postwinter	uncharacterized LOC124173025
LOC124168146	-2.03735	-0.400096	17.3833	3.055e-05	0.00133094	upregulated postwinter	uncharacterized LOC124168146
LOC124161077	-2.0289	6.62624	32.0175	1.52787e-08	2.2918e-06	upregulated postwinter	arrestin homolog
LOC124157304	-1.99487	6.47406	31.4746	2.02064e-08	2.95612e-06	upregulated postwinter	uncharacterized LOC124157304
LOC124157665	-1.96358	-0.464453	14.246	0.000160398	0.00492415	upregulated postwinter	juvenile hormone acid O-methyltransferase
LOC124168748	-1.95975	-1.8032	12.9267	0.000323922	0.00818439	upregulated postwinter	vegetative cell wall protein gp1-like
LOC124161856	-1.95931	6.74899	20.7657	5.1904e-06	0.000318685	upregulated postwinter	transient-receptor-potential-like protein
LOC124168890	-1.95225	3.97268	26.3349	2.87058e-07	2.63693e-05	upregulated postwinter	uncharacterized LOC124168890
LOC124169451	-1.9437	7.62248	11.7617	0.000604634	0.0124607	upregulated postwinter	fibrous sheath CABYR-binding protein-like
LOC124168961	-1.94092	4.69611	24.8298	6.26231e-07	5.263e-05	upregulated postwinter	uncharacterized LOC124168961
LOC124156454	-1.94001	-0.754656	11.8005	0.000592138	0.0122959	upregulated postwinter	uncharacterized LOC124156454
LOC124159209	-1.93883	1.27906	17.24	3.29435e-05	0.00141956	upregulated postwinter	adenylate cyclase type 10-like
LOC124161451	-1.93361	1.29475	15.8886	6.71816e-05	0.00258475	upregulated postwinter	lysine-specific demethylase 6B-like
LOC124161076	-1.92951	5.09722	30.0734	4.15995e-08	5.47726e-06	upregulated postwinter	arrestin homolog
LOC124161544	-1.92088	0.19325	12.4005	0.000429225	0.00978897	upregulated postwinter	platelet glycoprotein V-like
LOC124158798	-1.91645	3.43713	24.0859	9.21336e-07	7.3274e-05	upregulated postwinter	uncharacterized LOC124158798
LOC124158186	-1.90239	2.42832	17.84	2.40279e-05	0.0011079	upregulated postwinter	leucine-rich repeat extensin-like protein 5
LOC124169644	-1.89978	4.23065	10.3109	0.00132246	0.0217353	upregulated postwinter	trypsin-1-like
LOC124164966	-1.89131	-0.356857	15.6079	7.79278e-05	0.00282884	upregulated postwinter	uncharacterized LOC124164966
LOC124166803	-1.88459	-0.447524	11.2662	0.000789305	0.0150278	upregulated postwinter	uncharacterized LOC124166803
LOC124174233	-1.86871	0.135358	8.52264	0.00350756	0.0411938	upregulated postwinter	venom serine carboxypeptidase-like
LOC124174211	-1.86676	-1.85569	11.731	0.000614665	0.0125366	upregulated postwinter	flocculation protein FLO11-like
LOC124170100	-1.86307	-1.45927	10.7396	0.00104865	0.0185829	upregulated postwinter	uncharacterized LOC124170100
LOC124159856	-1.86293	-0.443538	14.3223	0.000154032	0.00479541	upregulated postwinter	neuropeptide SIFamide
LOC124162612	-1.85999	0.823982	12.3458	0.00044197	0.00991921	upregulated postwinter	uncharacterized LOC124162612
LOC124163528	-1.85961	1.86111	19.8144	8.53383e-06	0.000483704	upregulated postwinter	neuralized-like protein 4
LOC124167529	-1.85152	7.08091	17.4388	2.96701e-05	0.00130219	upregulated postwinter	rhodopsin-like
LOC124168098	-1.84495	6.65126	15.5612	7.98751e-05	0.00285958	upregulated postwinter	arrestin homolog
LOC124170351	-1.84335	-0.311207	10.0486	0.00152467	0.0238986	upregulated postwinter	uncharacterized LOC124170351
LOC124165855	-1.8212	-0.478227	11.8762	0.000568559	0.0120341	upregulated postwinter	homeobox protein SAX-1-like
LOC124173038	-1.81586	1.91541	16.777	4.20408e-05	0.00174801	upregulated postwinter	uncharacterized LOC124173038
LOC124162691	-1.81345	5.62398	12.6209	0.000381466	0.00922524	upregulated postwinter	mucin-5AC-like
LOC124163621	-1.81051	0.271868	10.4076	0.00125498	0.0210365	upregulated postwinter	ras-related protein Rab-18-like
LOC124155337	-1.80281	4.84238	21.3321	3.86219e-06	0.000254261	upregulated postwinter	opsin, blue-sensitive-like
LOC124162009	-1.80185	-0.795335	12.4794	0.000411472	0.00961725	upregulated postwinter	uncharacterized LOC124162009
LOC124160115	-1.79217	6.97886	16.7533	4.25681e-05	0.0017576	upregulated postwinter	chaoptin
LOC124173274	-1.79177	-1.27747	12.6067	0.000384372	0.00925465	upregulated postwinter	uncharacterized LOC124173274
LOC124153187	-1.79109	2.47964	14.5004	0.000140127	0.00448784	upregulated postwinter	uncharacterized LOC124153187
LOC124167664	-1.78528	1.95489	19.7786	8.69503e-06	0.000484177	upregulated postwinter	hemicentin-1
LOC124155956	-1.77979	-0.0168005	12.5337	0.000399685	0.00945363	upregulated postwinter	uncharacterized LOC124155956
LOC124155547	-1.7746	1.16632	12.5193	0.000402775	0.0094942	upregulated postwinter	tubulin alpha chain-like
LOC124164401	-1.76512	-1.04827	11.5292	0.000685102	0.0134858	upregulated postwinter	uncharacterized LOC124164401
LOC124160113	-1.7643	6.74505	17.7099	2.57284e-05	0.00116367	upregulated postwinter	arrestin homolog
LOC124168303	-1.76085	0.512848	12.2836	0.000456967	0.0101978	upregulated postwinter	insulinoma-associated protein 1-like
LOC124171649	-1.75869	-0.0231147	14.609	0.000132278	0.00428277	upregulated postwinter	acetylcholine receptor subunit alpha-like
LOC124172145	-1.75582	-0.674515	11.8757	0.000568701	0.0120341	upregulated postwinter	zinc finger protein 271-like
LOC124160261	-1.74945	5.76087	20.1343	7.21895e-06	0.000423471	upregulated postwinter	arrestin homolog
LOC124157318	-1.74937	1.65331	12.3727	0.000435657	0.00985218	upregulated postwinter	homeobox protein orthopedia-like
LOC124160342	-1.74587	-1.59413	10.5613	0.0011548	0.0199208	upregulated postwinter	transcription factor Sp5
LOC124172264	-1.74033	1.39603	15.8186	6.97152e-05	0.00263564	upregulated postwinter	uncharacterized LOC124172264
LOC124163042	-1.73915	-1.15145	10.7128	0.00106394	0.0187615	upregulated postwinter	muscle M-line assembly protein unc-89-like
LOC124167606	-1.72336	1.14066	12.4465	0.000418767	0.00970011	upregulated postwinter	kelch-like protein 17
LOC124155713	-1.72289	1.30205	13.7402	0.000209909	0.00599379	upregulated postwinter	uncharacterized LOC124155713
LOC124169177	-1.72287	0.176204	10.5132	0.00118522	0.0202376	upregulated postwinter	dynein axonemal assembly factor 6
LOC124172480	-1.71753	-0.570118	12.937	0.000322151	0.00815704	upregulated postwinter	zinc finger protein 271-like
LOC124172749	-1.71436	-1.32831	10.8643	0.000980375	0.0176826	upregulated postwinter	gastrula zinc finger protein XlCGF71.1-like
LOC124159704	-1.71319	0.557125	14.9157	0.000112422	0.00376327	upregulated postwinter	transient-receptor-potential-like protein
LOC124160963	-1.69744	10.7005	13.6677	0.00021817	0.00619871	upregulated postwinter	opsin-1-like
LOC124162369	-1.6968	0.89505	10.7596	0.0010374	0.0184305	upregulated postwinter	uncharacterized LOC124162369
LOC124156481	-1.69422	1.02257	13.5351	0.000234143	0.00652846	upregulated postwinter	uncharacterized LOC124156481
LOC124153209	-1.69066	1.34625	15.0142	0.000106708	0.0035923	upregulated postwinter	alpha-2B adrenergic receptor-like
LOC124166432	-1.6905	1.52621	14.1106	0.000172371	0.00522404	upregulated postwinter	uncharacterized LOC124166432
LOC124170442	-1.68976	1.05423	12.547	0.00039684	0.00940511	upregulated postwinter	uncharacterized LOC124170442
LOC124173152	-1.68544	-1.16268	11.0189	0.000901891	0.0165214	upregulated postwinter	uncharacterized LOC124173152
LOC124155160	-1.6837	-0.0756602	12.0012	0.000531656	0.0114548	upregulated postwinter	uncharacterized LOC124155160
LOC124162656	-1.68368	0.115261	11.6088	0.0006564	0.0131835	upregulated postwinter	protein glass-like
LOC124156065	-1.67888	-0.61701	12.7921	0.000348085	0.00868381	upregulated postwinter	neuroligin 4-like
LOC124163841	-1.67805	0.575228	12.3471	0.00044166	0.00991921	upregulated postwinter	beta-alanine transporter
LOC124172678	-1.67366	2.92088	19.648	9.31026e-06	0.000508417	upregulated postwinter	glutamate [NMDA] receptor subunit 1
LOC124153235	-1.66997	-1.69648	8.83468	0.0029556	0.0370261	upregulated postwinter	brain-specific homeobox protein-like
LOC124156324	-1.66529	2.59681	17.9562	2.26047e-05	0.00105045	upregulated postwinter	hydrocephalus-inducing protein homolog
LOC124153400	-1.66478	2.14693	11.2585	0.000792606	0.0150278	upregulated postwinter	uncharacterized LOC124153400
LOC124170432	-1.66466	-0.494149	11.9445	0.000548096	0.0117237	upregulated postwinter	protein glass-like
LOC124168403	-1.65919	-0.155873	11.1935	0.000820858	0.0154645	upregulated postwinter	uncharacterized LOC124168403
LOC124156247	-1.65809	5.87253	17.0696	3.60352e-05	0.00154158	upregulated postwinter	neither inactivation nor afterpotential protein C
LOC124154414	-1.65594	-1.04914	11.0227	0.000900047	0.0165214	upregulated postwinter	calcium-binding mitochondrial carrier protein SCaMC-3-like
LOC124155668	-1.65569	2.56341	13.9315	0.000189592	0.00558872	upregulated postwinter	prominin-1-A
LOC124168282	-1.64331	-0.95157	9.1853	0.00243966	0.0329217	upregulated postwinter	uncharacterized LOC124168282
LOC124163497	-1.64159	-0.479079	10.6408	0.0011062	0.0193627	upregulated postwinter	uncharacterized LOC124163497
LOC124161503	-1.64133	-0.449568	8.61864	0.00332739	0.0400301	upregulated postwinter	protein takeout-like
LOC124160346	-1.63526	-1.25129	10.6375	0.00110818	0.0193687	upregulated postwinter	sodium channel protein Nach-like
LOC124173233	-1.63417	0.558044	11.3836	0.000740968	0.0143942	upregulated postwinter	uncharacterized LOC124173233
LOC124153230	-1.62267	-0.768054	10.1206	0.0014662	0.0231678	upregulated postwinter	putative protein TPRXL
LOC124172206	-1.6212	-0.584098	10.629	0.00111331	0.0194087	upregulated postwinter	uncharacterized LOC124172206
LOC124165467	-1.61812	-0.182516	10.4539	0.0012239	0.0206598	upregulated postwinter	uncharacterized LOC124165467
LOC124163750	-1.6174	-1.20937	8.03479	0.00458872	0.0492539	upregulated postwinter	THAP domain-containing protein 5-like
LOC124160913	-1.6146	1.87208	10.4845	0.00120377	0.0203781	upregulated postwinter	extensin-like
LOC124172720	-1.6101	-1.02889	9.20679	0.0024112	0.0326172	upregulated postwinter	histone-lysine N-methyltransferase PRDM9-like
LOC124160965	-1.60624	0.411603	10.7388	0.00104911	0.0185829	upregulated postwinter	rhodopsin-like
LOC124157584	-1.60217	0.642082	9.86142	0.00168781	0.0258071	upregulated postwinter	uncharacterized LOC124157584
LOC124158937	-1.59994	2.01078	16.0112	6.29699e-05	0.00243854	upregulated postwinter	uncharacterized LOC124158937
LOC124162394	-1.59564	-0.708688	10.5819	0.00114202	0.0197849	upregulated postwinter	beta-1,4-glucuronyltransferase 1
LOC124170230	-1.5954	1.15966	12.7721	0.000351834	0.00872224	upregulated postwinter	uncharacterized LOC124170230
LOC124157628	-1.59247	1.15517	11.3972	0.000735546	0.0143359	upregulated postwinter	LIM/homeobox protein Lhx9-like
LOC124153606	-1.5924	2.04572	18.8747	1.39589e-05	0.000706892	upregulated postwinter	BTB/POZ domain-containing protein KCTD16
LOC124173060	-1.58979	-0.466285	9.60472	0.00194078	0.0282369	upregulated postwinter	uncharacterized LOC124173060
LOC124155006	-1.58449	-0.998432	10.397	0.00126219	0.0210365	upregulated postwinter	uncharacterized serine-rich protein C215.13-like
LOC124168749	-1.58028	2.03553	15.5844	7.89027e-05	0.00284193	upregulated postwinter	uncharacterized LOC124168749
LOC124172551	-1.57738	-1.19219	9.50622	0.00204776	0.0292714	upregulated postwinter	zinc finger protein 271-like
LOC124173115	-1.57337	-1.15027	10.5483	0.00116292	0.019943	upregulated postwinter	zinc finger protein 479-like
LOC124173135	-1.57136	-0.728432	11.0615	0.000881394	0.0163196	upregulated postwinter	zinc finger protein OZF-like
LOC124169541	-1.57017	3.89926	22.2186	2.43301e-06	0.000166654	upregulated postwinter	homeotic protein Sex combs reduced
LOC124155461	-1.56855	1.15962	12.0246	0.000525019	0.0113671	upregulated postwinter	cholesterol 7-desaturase nvd
LOC124166493	-1.56342	0.52589	11.7715	0.00060144	0.0124165	upregulated postwinter	homeobox protein OTX1 A-like
LOC124172252	-1.56233	-0.864573	8.26917	0.00403239	0.0449942	upregulated postwinter	putative nuclease HARBI1
LOC124155628	-1.56165	0.274352	11.6899	0.000628418	0.012764	upregulated postwinter	Kv channel-interacting protein 4-like
LOC124164440	-1.56122	-0.445671	10.5403	0.00116803	0.0199727	upregulated postwinter	PDF receptor
LOC124172887	-1.56084	1.83906	14.6248	0.000131174	0.00425865	upregulated postwinter	zinc finger protein 271-like
LOC124170037	-1.55484	0.28829	9.5077	0.00204612	0.0292714	upregulated postwinter	oocyte zinc finger protein XlCOF6-like
LOC124154909	-1.55371	5.10419	16.9453	3.84728e-05	0.00163406	upregulated postwinter	hemocyte protein-glutamine gamma-glutamyltransferase-like
LOC124170216	-1.55304	1.81256	16.2577	5.52832e-05	0.0022207	upregulated postwinter	CD63 antigen-like
LOC124166558	-1.55299	1.81017	12.8028	0.000346101	0.00865252	upregulated postwinter	uncharacterized LOC124166558
LOC124172144	-1.55246	0.849721	13.4008	0.000251521	0.00691537	upregulated postwinter	zinc finger protein 271-like
LOC124162075	-1.5506	-0.017554	10.397	0.00126219	0.0210365	upregulated postwinter	uncharacterized LOC124162075
LOC124163505	-1.54827	3.0508	15.3554	8.90639e-05	0.0031133	upregulated postwinter	regulating synaptic membrane exocytosis protein 1
LOC124166749	-1.54515	0.291604	11.8488	0.000576984	0.0121443	upregulated postwinter	luciferin 4-monooxygenase-like
LOC124169566	-1.5446	-1.35084	9.69468	0.00184802	0.0277203	upregulated postwinter	thrombospondin type-1 domain-containing protein 4-like
LOC124161370	-1.54421	1.65225	13.0459	0.000303944	0.00786405	upregulated postwinter	tubby-related protein 4
LOC124154419	-1.53842	3.59177	18.613	1.60126e-05	0.00078734	upregulated postwinter	protein stoned-A
LOC124167003	-1.53084	-0.331994	10.1596	0.00143549	0.0228944	upregulated postwinter	uncharacterized LOC124167003
LOC124161652	-1.52992	0.520515	12.24	0.000467764	0.0103996	upregulated postwinter	extensin-like
LOC124170277	-1.52825	-0.309795	9.17582	0.00245233	0.0330228	upregulated postwinter	uncharacterized LOC124170277
LOC124166484	-1.52558	0.701013	13.3342	0.000260616	0.00706705	upregulated postwinter	formin-like protein 5
LOC124165629	-1.51897	2.50389	14.2769	0.000157787	0.00487617	upregulated postwinter	uncharacterized LOC124165629
LOC124154142	-1.51874	3.309	13.3797	0.000254362	0.0069773	upregulated postwinter	uncharacterized LOC124154142
LOC124165532	-1.51487	0.55666	9.09681	0.00256055	0.0342081	upregulated postwinter	uncharacterized LOC124165532
LOC124168367	-1.51438	-0.728116	9.75143	0.00179183	0.0270832	upregulated postwinter	transcription factor Sox-21-A-like
LOC124168419	-1.51349	-0.56482	9.61993	0.00192477	0.0281934	upregulated postwinter	dynein axonemal assembly factor 4-like
LOC124160991	-1.51255	1.35976	8.87896	0.00288476	0.0367067	upregulated postwinter	uncharacterized LOC124160991
LOC124170332	-1.5057	0.657686	11.7808	0.000598436	0.012376	upregulated postwinter	uncharacterized LOC124170332
LOC124172942	-1.49351	1.14691	11.9289	0.000552699	0.0118009	upregulated postwinter	zinc finger protein OZF-like
LOC124160643	-1.49328	0.375034	11.2368	0.000801931	0.0151561	upregulated postwinter	chondroitin sulfate N-acetylgalactosaminyltransferase 2-like
LOC124163371	-1.48757	6.60319	12.5886	0.000388112	0.00927243	upregulated postwinter	xylose isomerase-like
LOC124154076	-1.48145	-0.713421	8.03795	0.00458074	0.0492264	upregulated postwinter	ATPase inhibitor mai-2, mitochondrial-like
LOC124165896	-1.48022	0.461473	10.2152	0.00139286	0.0224563	upregulated postwinter	uncharacterized LOC124165896
LOC124171049	-1.47748	0.972555	12.4387	0.000420519	0.00970276	upregulated postwinter	CUGBP Elav-like family member 5
LOC124168377	-1.4761	0.642865	8.77681	0.00305085	0.0378164	upregulated postwinter	DNA (cytosine-5)-methyltransferase 3B-like
LOC124155236	-1.47196	1.45819	12.3924	0.000431092	0.00979821	upregulated postwinter	uncharacterized LOC124155236
LOC124165506	-1.47047	3.08307	17.7531	2.51511e-05	0.00114918	upregulated postwinter	uncharacterized LOC124165506
LOC124161130	-1.46782	-0.135173	9.43101	0.00213347	0.0302196	upregulated postwinter	carbohydrate sulfotransferase 11-like
LOC124155745	-1.45814	0.190608	9.89652	0.00165592	0.0254509	upregulated postwinter	alpha-1A adrenergic receptor-like
LOC124163465	-1.45605	5.18807	14.4811	0.000141576	0.00450989	upregulated postwinter	guanine nucleotide-binding protein subunit beta-2
LOC124165331	-1.45576	-0.326811	9.02321	0.00266573	0.0350988	upregulated postwinter	uncharacterized LOC124165331
LOC124159763	-1.45484	2.15363	15.847	6.86758e-05	0.00260836	upregulated postwinter	protein bric-a-brac 2-like
LOC124167159	-1.45427	4.11635	19.0553	1.26987e-05	0.000657118	upregulated postwinter	apolipophorins-like
LOC124174222	-1.4538	-0.687911	8.90099	0.00285017	0.0364735	upregulated postwinter	pineal opsin-like
LOC124162979	-1.45202	0.332432	10.0195	0.00154888	0.0241186	upregulated postwinter	uncharacterized LOC124162979
LOC124169671	-1.45126	-0.12126	10.4406	0.00123272	0.0207497	upregulated postwinter	uncharacterized LOC124169671
LOC124154072	-1.44771	3.51347	21.0885	4.38557e-06	0.000280914	upregulated postwinter	regulator of G-protein signaling 20
LOC124154269	-1.4468	1.59994	12.4564	0.00041656	0.0096789	upregulated postwinter	uncharacterized LOC124154269
LOC124155024	-1.44483	1.75169	9.92977	0.00162627	0.0250928	upregulated postwinter	MORN repeat-containing protein 4 homolog
LOC124156327	-1.44158	-0.755484	8.96417	0.00275326	0.0358529	upregulated postwinter	hydrocephalus-inducing protein homolog
LOC124162758	-1.44125	-0.822449	9.21073	0.00240601	0.0325843	upregulated postwinter	putative nuclease HARBI1
LOC124155205	-1.44069	1.918	12.7739	0.000351487	0.00872224	upregulated postwinter	cytoskeleton-associated protein 4-like
LOC124172265	-1.43858	2.3141	11.688	0.000629046	0.012764	upregulated postwinter	uncharacterized LOC124172265
LOC124155413	-1.43678	1.77965	9.57549	0.00197192	0.0286013	upregulated postwinter	cilia- and flagella-associated protein 43
LOC124155204	-1.43245	1.92053	8.83342	0.00295764	0.0370261	upregulated postwinter	uncharacterized LOC124155204
LOC124166767	-1.42972	0.281823	8.3483	0.00386049	0.0439451	upregulated postwinter	uncharacterized LOC124166767
LOC124156833	-1.42856	-0.688841	9.13962	0.00250133	0.0335682	upregulated postwinter	thyrostimulin beta-5 subunit
LOC124172156	-1.42814	-0.952981	9.53663	0.00201411	0.0290355	upregulated postwinter	zinc finger protein 260-like
LOC124161402	-1.42767	-0.106792	9.3837	0.00218923	0.0305924	upregulated postwinter	uncharacterized LOC124161402
LOC124165930	-1.42568	0.0244444	9.39161	0.0021798	0.0305354	upregulated postwinter	uncharacterized LOC124165930
LOC124154214	-1.42215	2.69739	14.0329	0.000179636	0.00538908	upregulated postwinter	probable sodium/potassium/calcium exchanger CG1090
LOC124154946	-1.41538	1.91089	11.2036	0.00081639	0.0154048	upregulated postwinter	uncharacterized LOC124154946
LOC124160651	-1.41252	0.0850463	8.35439	0.00384756	0.04384	upregulated postwinter	EF-hand domain-containing family member C2-like
LOC124170362	-1.41231	-0.341433	9.29921	0.00229253	0.0315342	upregulated postwinter	uncharacterized LOC124170362
LOC124161073	-1.40874	2.11808	12.3061	0.000451476	0.0100963	upregulated postwinter	retinal guanylyl cyclase 1-like
LOC124167619	-1.40832	2.10773	13.0069	0.000310351	0.00797758	upregulated postwinter	uncharacterized LOC124167619
LOC124157752	-1.40357	4.67514	19.4454	1.03514e-05	0.000552543	upregulated postwinter	hemolymph lipopolysaccharide-binding protein-like
LOC124172448	-1.39927	-0.450925	9.49696	0.00205813	0.0293488	upregulated postwinter	uncharacterized LOC124172448
LOC124170076	-1.39835	1.61447	9.66896	0.00187408	0.0279296	upregulated postwinter	uncharacterized LOC124170076
LOC124167718	-1.39759	1.35425	10.5922	0.00113569	0.0197041	upregulated postwinter	uncharacterized LOC124167718
LOC124172575	-1.39614	-0.364213	9.58424	0.00196255	0.0285003	upregulated postwinter	zinc finger protein 180-like
LOC124172776	-1.39494	-0.16747	9.22377	0.00238893	0.0324044	upregulated postwinter	uncharacterized LOC124172776
LOC124165280	-1.39437	-0.17299	8.58196	0.00339509	0.0405563	upregulated postwinter	dynein intermediate chain 2, ciliary
LOC124170142	-1.39377	0.505497	10.6118	0.0011237	0.0195534	upregulated postwinter	uncharacterized LOC124170142
LOC124169499	-1.39223	2.8989	9.61646	0.00192841	0.0281983	upregulated postwinter	uncharacterized LOC124169499
LOC124172064	-1.38792	-0.745537	8.90774	0.00283964	0.0363781	upregulated postwinter	zinc finger protein 2 homolog
LOC124156078	-1.38513	2.43875	11.0338	0.00089464	0.0164619	upregulated postwinter	hemolymph lipopolysaccharide-binding protein-like
LOC124166458	-1.36982	0.729651	9.08931	0.00257107	0.0342754	upregulated postwinter	mucin-12-like
LOC124158707	-1.36747	1.12884	9.63754	0.0019064	0.0280632	upregulated postwinter	homeotic protein proboscipedia-like
LOC124172006	-1.35847	-0.168976	8.99067	0.00271362	0.0355512	upregulated postwinter	uncharacterized LOC124172006
LOC124173138	-1.35798	0.622442	9.3724	0.00220277	0.0307453	upregulated postwinter	zinc finger protein 883-like
LOC124154516	-1.35667	1.68644	8.84314	0.00294192	0.0369485	upregulated postwinter	phospholipid scramblase 2-like
LOC124162271	-1.34969	-0.842649	8.41497	0.00372143	0.0426077	upregulated postwinter	uncharacterized LOC124162271
LOC124155499	-1.34878	2.61958	11.3006	0.0007748	0.0148448	upregulated postwinter	uncharacterized LOC124155499
LOC124154136	-1.34824	-0.393855	9.05023	0.00262662	0.0348549	upregulated postwinter	uncharacterized LOC124154136
LOC124168463	-1.3473	1.90999	12.377	0.000434656	0.00984832	upregulated postwinter	B-cell lymphoma/leukemia 11A-like
LOC124157772	-1.3465	4.4932	17.6271	2.68727e-05	0.00119478	upregulated postwinter	Down syndrome cell adhesion molecule-like protein Dscam2
LOC124172779	-1.34463	2.55286	13.0115	0.000309587	0.00797523	upregulated postwinter	acetylcholine receptor subunit alpha-like
LOC124159553	-1.34433	2.49487	12.9812	0.000314641	0.00803697	upregulated postwinter	uncharacterized LOC124159553
LOC124169429	-1.34321	2.10763	8.85251	0.00292687	0.0368972	upregulated postwinter	guanylate cyclase 32E
LOC124155161	-1.34189	-0.58434	8.52356	0.00350577	0.0411938	upregulated postwinter	atherin-like
LOC124157460	-1.33612	5.36181	10.8084	0.00101043	0.018084	upregulated postwinter	trichohyalin-like
LOC124171715	-1.33525	3.16625	14.7883	0.00012028	0.00397026	upregulated postwinter	protein tweety-2
LOC124172582	-1.33323	0.444684	8.48847	0.00357405	0.0416036	upregulated postwinter	zinc finger protein 658B-like
LOC124163062	-1.32938	1.54388	9.41496	0.00215223	0.0303543	upregulated postwinter	paired box protein Pax-6-like
LOC124156434	-1.32524	2.51643	8.97948	0.00273028	0.0356319	upregulated postwinter	alpha-tocopherol transfer protein-like
LOC124163846	-1.32247	1.86025	11.076	0.000874511	0.0162429	upregulated postwinter	allatotropins-like
LOC124162163	-1.32196	2.64395	11.8224	0.000585236	0.0122311	upregulated postwinter	uncharacterized LOC124162163
LOC124157440	-1.31865	4.23276	21.1646	4.21485e-06	0.000271445	upregulated postwinter	eukaryotic translation initiation factor 3 subunit A-like
LOC124168253	-1.31786	0.00870237	8.87705	0.00288777	0.0367067	upregulated postwinter	uncharacterized LOC124168253
LOC124157591	-1.31482	4.74473	19.6692	9.20717e-06	0.000505116	upregulated postwinter	vesicular glutamate transporter 1
LOC124158143	-1.31441	-0.54959	8.32656	0.00390695	0.0443461	upregulated postwinter	kinesin-like protein KIF21A
LOC124162234	-1.31219	2.50883	13.8007	0.000203257	0.00586033	upregulated postwinter	head-specific guanylate cyclase
LOC124158145	-1.3099	3.27246	13.9906	0.000183724	0.00547945	upregulated postwinter	Down syndrome cell adhesion molecule-like protein Dscam2
LOC124165654	-1.30559	2.1946	11.6057	0.000657504	0.0131835	upregulated postwinter	metabotropic glutamate receptor 1-like
LOC124164026	-1.30171	3.45471	8.1878	0.0042173	0.046639	upregulated postwinter	multiple epidermal growth factor-like domains protein 10
LOC124169426	-1.30116	1.13779	10.3189	0.00131678	0.0217022	upregulated postwinter	uncharacterized LOC124169426
LOC124162274	-1.29825	3.92655	8.187	0.00421916	0.046639	upregulated postwinter	uncharacterized LOC124162274
LOC124157143	-1.29737	1.10835	10.0781	0.00150046	0.0235815	upregulated postwinter	uncharacterized LOC124157143
LOC124172004	-1.29687	0.419747	8.67673	0.00322298	0.039065	upregulated postwinter	gastrula zinc finger protein xFG20-1-like
LOC124159295	-1.29446	5.42872	18.0585	2.14219e-05	0.000999409	upregulated postwinter	extensin-like
LOC124162367	-1.29413	3.05799	13.1448	0.000288315	0.00759381	upregulated postwinter	paired box protein Pax-6
LOC124164957	-1.29182	1.73284	10.8889	0.000967446	0.017476	upregulated postwinter	protein no-on-transient A
LOC124158898	-1.29005	1.01075	9.57002	0.0019778	0.0286515	upregulated postwinter	probable G-protein coupled receptor Mth-like 3
LOC124166353	-1.28304	4.33018	18.6762	1.54905e-05	0.000771273	upregulated postwinter	ras-specific guanine nucleotide-releasing factor 2-like
LOC124172295	-1.28265	0.976531	9.18352	0.00244204	0.0329217	upregulated postwinter	zinc finger protein 271-like
LOC124156036	-1.27801	0.350161	8.42035	0.00371044	0.0425903	upregulated postwinter	dopamine receptor 2-like
LOC124173201	-1.27437	3.37614	15.3104	9.12127e-05	0.00316044	upregulated postwinter	uncharacterized LOC124173201
LOC124169313	-1.2742	5.51751	19.1624	1.20053e-05	0.00062396	upregulated postwinter	fatty acid synthase-like
LOC124168711	-1.273	0.523842	8.92314	0.00281581	0.0362688	upregulated postwinter	translation initiation factor IF-2-like
LOC124165208	-1.2694	1.98541	10.1538	0.00144003	0.022936	upregulated postwinter	uncharacterized LOC124165208
LOC124170619	-1.26879	2.48464	10.2102	0.00139669	0.022457	upregulated postwinter	androgen-dependent TFPI-regulating protein-like
LOC124168031	-1.26094	0.0758364	8.07198	0.0044955	0.0486055	upregulated postwinter	uncharacterized LOC124168031
LOC124160998	-1.25036	2.29254	11.8649	0.000572031	0.0120615	upregulated postwinter	neuroligin-2-like
LOC124157274	-1.24758	0.863515	8.04206	0.00457036	0.0491905	upregulated postwinter	uncharacterized LOC124157274
LOC124159255	-1.24671	1.32752	8.17609	0.00424461	0.0467459	upregulated postwinter	transcriptional regulator ERG homolog
LOC124155291	-1.24265	2.39234	11.1407	0.000844524	0.0158098	upregulated postwinter	LIM/homeobox protein Lhx1-like
LOC124164036	-1.23671	4.57821	11.9898	0.000534926	0.0114835	upregulated postwinter	opsin, ultraviolet-sensitive
LOC124165689	-1.23235	1.85784	9.53055	0.0020208	0.0290966	upregulated postwinter	lachesin-like
LOC124165529	-1.23087	1.6626	9.66005	0.00188319	0.0279296	upregulated postwinter	GTP-binding protein Di-Ras2
LOC124165235	-1.22739	3.97308	17.9344	2.28653e-05	0.00105841	upregulated postwinter	peptidyl-alpha-hydroxyglycine alpha-amidating lyase 2-like
LOC124166398	-1.2255	2.89911	10.9423	0.000939923	0.017083	upregulated postwinter	acetylcholine receptor subunit alpha-L1
LOC124166847	-1.22537	3.87848	16.0804	6.07094e-05	0.00238306	upregulated postwinter	lachesin-like
LOC124163048	-1.22517	2.83998	12.7392	0.000358076	0.00885846	upregulated postwinter	serine/threonine-protein phosphatase rdgC
LOC124168114	-1.21795	1.07025	8.02586	0.00461141	0.0493967	upregulated postwinter	cyclin-dependent kinase 20-like
LOC124158894	-1.21101	3.2407	10.6512	0.00109998	0.0192953	upregulated postwinter	deoxynucleoside triphosphate triphosphohydrolase SAMHD1-like
LOC124156104	-1.20049	6.25379	15.6146	7.76535e-05	0.00282884	upregulated postwinter	tubulin beta-1 chain
LOC124158715	-1.2003	1.79704	9.10796	0.00254499	0.0340386	upregulated postwinter	uncharacterized LOC124158715
LOC124154391	-1.1999	4.34615	12.6752	0.000370546	0.00907226	upregulated postwinter	myosin-IIIb-like
LOC124154734	-1.19877	2.1152	10.3114	0.00132212	0.0217353	upregulated postwinter	probable G-protein coupled receptor No9
LOC124165065	-1.1975	3.288	13.0898	0.00029691	0.00772438	upregulated postwinter	gamma-aminobutyric acid type B receptor subunit 1
LOC124168336	-1.1952	1.46363	8.06546	0.00451171	0.0486919	upregulated postwinter	visual pigment-like receptor peropsin
LOC124162347	-1.19492	1.78676	9.65633	0.00188701	0.0279513	upregulated postwinter	uncharacterized LOC124162347
LOC124162309	-1.19194	2.37596	10.4738	0.0012108	0.0204678	upregulated postwinter	SCY1-like protein 2
LOC124160610	-1.19131	1.96657	9.74879	0.00179441	0.0270876	upregulated postwinter	glutamate receptor ionotropic, kainate 2
LOC124153964	-1.18328	4.49806	15.8517	6.85055e-05	0.00260836	upregulated postwinter	uncharacterized LOC124153964
LOC124160222	-1.18014	4.6424	16.5391	4.76572e-05	0.00195411	upregulated postwinter	C3 and PZP-like alpha-2-macroglobulin domain-containing protein 8
LOC124168037	-1.17926	4.77065	15.2291	9.52242e-05	0.00325189	upregulated postwinter	uncharacterized LOC124168037
LOC124159221	-1.17777	1.59353	8.84528	0.00293847	0.0369485	upregulated postwinter	uncharacterized LOC124159221
LOC124163461	-1.177	2.74305	11.4836	0.000702116	0.0137522	upregulated postwinter	sodium-dependent neutral amino acid transporter B(0)AT3
LOC124173199	-1.16779	3.48077	11.0425	0.000890461	0.0164361	upregulated postwinter	uncharacterized LOC124173199
LOC124165368	-1.16752	1.84374	9.80762	0.0017379	0.0263941	upregulated postwinter	uncharacterized LOC124165368
LOC124161853	-1.16369	3.86542	9.54664	0.00200316	0.0289128	upregulated postwinter	gastrin/cholecystokinin type B receptor-like
LOC124153655	-1.15926	3.65865	11.5687	0.00067071	0.0132908	upregulated postwinter	homeobox protein unc-4 homolog
LOC124164980	-1.15821	4.49519	18.0887	2.10853e-05	0.000991512	upregulated postwinter	uncharacterized LOC124164980
LOC124154439	-1.14683	1.63441	8.73432	0.00312275	0.0382126	upregulated postwinter	serine/threonine-protein kinase 4
LOC124165832	-1.14417	2.74518	8.79368	0.00302276	0.0375786	upregulated postwinter	uncharacterized LOC124165832
LOC124162967	-1.14291	1.66849	8.66382	0.0032459	0.0392489	upregulated postwinter	uncharacterized LOC124162967
LOC124172104	-1.14167	3.75465	13.172	0.00028416	0.00754998	upregulated postwinter	uncharacterized LOC124172104
LOC124155228	-1.1397	2.01425	8.5821	0.00339483	0.0405563	upregulated postwinter	potassium channel subfamily K member 18-like
LOC124154015	-1.13882	4.43636	13.9783	0.000184932	0.00549233	upregulated postwinter	glutamate-gated chloride channel-like
LOC124159691	-1.13744	1.4248	8.14902	0.00430843	0.0471421	upregulated postwinter	uncharacterized LOC124159691
LOC124156105	-1.13729	3.31707	12.6608	0.000373399	0.00912327	upregulated postwinter	dipeptidyl aminopeptidase-like protein 6
LOC124172875	-1.1367	2.42202	10.4959	0.00119639	0.0203111	upregulated postwinter	protein dissatisfaction-like
LOC124167659	-1.1349	1.62161	8.56633	0.00342437	0.0407122	upregulated postwinter	neural cell adhesion molecule 1-B-like
LOC124172344	-1.13351	1.90271	8.72888	0.00313209	0.0382238	upregulated postwinter	zinc finger protein 271-like
LOC124155982	-1.12847	5.97143	14.4501	0.000143922	0.00457232	upregulated postwinter	neural-cadherin
LOC124169058	-1.12624	3.19785	12.6024	0.000385259	0.00925465	upregulated postwinter	lachesin-like
LOC124154198	-1.12154	4.26653	9.61021	0.00193499	0.0282037	upregulated postwinter	adenosine deaminase 2-like
LOC124161844	-1.12103	3.88068	14.2688	0.000158473	0.00487766	upregulated postwinter	protein O-mannosyl-transferase Tmtc3
LOC124167274	-1.12103	5.22919	14.8739	0.000114942	0.00383679	upregulated postwinter	uncharacterized LOC124167274
LOC124164154	-1.1196	1.97284	8.54531	0.00346413	0.040968	upregulated postwinter	transmembrane protein 169
LOC124165770	-1.11808	2.05802	8.52648	0.00350016	0.0411938	upregulated postwinter	cyclic AMP-dependent transcription factor ATF-6 alpha
LOC124169348	-1.11206	5.30237	14.1888	0.000165349	0.00503698	upregulated postwinter	neuronal acetylcholine receptor subunit alpha-7
LOC124168540	-1.10862	4.28405	14.4843	0.00014133	0.00450989	upregulated postwinter	homeobox protein homothorax
LOC124165207	-1.10831	3.84028	14.5118	0.000139283	0.00447291	upregulated postwinter	thrombospondin type-1 domain-containing protein 7A-like
LOC124165409	-1.10765	5.57089	16.0177	6.2753e-05	0.00243811	upregulated postwinter	protein madd-4
LOC124160608	-1.10588	2.08305	8.4391	0.00367238	0.0422719	upregulated postwinter	glutamate receptor ionotropic, kainate 2-like
LOC124164152	-1.09439	2.75254	8.12029	0.00437726	0.0476752	upregulated postwinter	androgen-dependent TFPI-regulating protein-like
LOC124166124	-1.09379	2.7169	10.0413	0.00153071	0.0239265	upregulated postwinter	potassium/sodium hyperpolarization-activated cyclic nucleotide-gated channel 3
LOC124158853	-1.08796	2.96283	10.5727	0.00114769	0.0198541	upregulated postwinter	5-hydroxytryptamine receptor-like
LOC124165309	-1.08562	3.00397	11.3319	0.000761854	0.0146513	upregulated postwinter	beta-1,3-galactosyltransferase 1-like
LOC124154713	-1.0781	2.07546	8.28453	0.00399843	0.0448089	upregulated postwinter	protein enabled homolog
LOC124171940	-1.07634	3.0601	10.2113	0.00139586	0.022457	upregulated postwinter	vasorin-like
LOC124161825	-1.06611	2.17884	8.62354	0.00331846	0.0400038	upregulated postwinter	uncharacterized LOC124161825
LOC124162517	-1.06525	2.20104	8.42416	0.00370268	0.0425575	upregulated postwinter	post-GPI attachment to proteins factor 2-like
LOC124160537	-1.06514	3.25512	9.33376	0.0022497	0.0311437	upregulated postwinter	uncharacterized LOC124160537
LOC124154174	-1.05583	2.41751	8.27785	0.00401315	0.044864	upregulated postwinter	uncharacterized LOC124154174
LOC124164948	-1.05196	2.84585	8.98967	0.00271509	0.0355512	upregulated postwinter	netrin-1-like
LOC124156258	-1.05174	3.56834	11.732	0.000614356	0.0125366	upregulated postwinter	delta-1-pyrroline-5-carboxylate synthase
LOC124156464	-1.04713	2.82931	9.27003	0.00232934	0.0319107	upregulated postwinter	uncharacterized LOC124156464
LOC124169036	-1.04303	5.41861	8.45237	0.00364567	0.0420464	upregulated postwinter	uncharacterized LOC124169036
LOC124158775	-1.04202	4.04539	12.4372	0.000420862	0.00970276	upregulated postwinter	neuropeptide F
LOC124157130	-1.03861	2.06709	8.06625	0.00450974	0.0486919	upregulated postwinter	uncharacterized LOC124157130
LOC124160898	-1.03673	5.10426	15.0079	0.000107063	0.00359404	upregulated postwinter	retinal homeobox protein Rx2-like
LOC124166626	-1.02944	3.00405	10.3287	0.00130978	0.0216253	upregulated postwinter	acetylcholine receptor subunit alpha-like 1
LOC124162183	-1.02103	3.49862	10.2398	0.00137441	0.0222968	upregulated postwinter	guanylate cyclase soluble subunit beta-1
LOC124167692	-1.01277	4.09379	13.2356	0.000274676	0.00731439	upregulated postwinter	flocculation protein FLO11
LOC124158067	-1.00967	2.85972	9.08186	0.00258158	0.0342956	upregulated postwinter	uncharacterized LOC124158067
LOC124168770	-1.00301	3.35846	10.1512	0.00144207	0.0229376	upregulated postwinter	equilibrative nucleoside transporter 4
LOC124162929	-1.00259	6.01829	11.6272	0.000649926	0.013098	upregulated postwinter	teneurin-a
LOC124168408	-1.00192	3.9709	11.7395	0.000611867	0.0125227	upregulated postwinter	adenylate cyclase type 3
LOC124161995	-1.00181	2.87879	9.36553	0.00221104	0.0308203	upregulated postwinter	uncharacterized LOC124161995
LOC124173045	-1.00078	3.49143	10.496	0.00119636	0.0203111	upregulated postwinter	oocyte zinc finger protein XlCOF6-like
LOC124162272	-0.998643	6.86531	8.41747	0.00371632	0.0425903	upregulated postwinter	uncharacterized LOC124162272
LOC124160163	-0.993698	3.86028	11.0161	0.000903227	0.0165214	upregulated postwinter	high-affinity choline transporter 1
LOC124164015	-0.9933	2.53737	8.59092	0.00337843	0.0404796	upregulated postwinter	N-acetylneuraminate 9-O-acetyltransferase
LOC124167561	-0.990437	4.83493	12.68	0.000369593	0.00907226	upregulated postwinter	dual specificity tyrosine-phosphorylation-regulated kinase 4-like
LOC124153969	-0.987576	6.31778	10.186	0.00141509	0.0226912	upregulated postwinter	spore wall protein 2
LOC124166423	-0.987371	4.08024	12.6781	0.000369966	0.00907226	upregulated postwinter	uncharacterized LOC124166423
LOC124153407	-0.983911	2.90387	8.60635	0.00334993	0.0402549	upregulated postwinter	galactose mutarotase
LOC124154918	-0.980381	3.84449	9.29813	0.00229388	0.0315342	upregulated postwinter	E3 ubiquitin-protein ligase lubel-like
LOC124155566	-0.978637	4.78484	12.4705	0.000413435	0.0096441	upregulated postwinter	synaptic vesicular amine transporter
LOC124173289	-0.977494	2.78478	9.23549	0.00237368	0.0323312	upregulated postwinter	zinc finger protein 182-like
LOC124165360	-0.976709	4.42118	11.791	0.000595184	0.0123303	upregulated postwinter	zinc finger protein 865-like
LOC124167724	-0.976321	2.91466	8.6206	0.00332383	0.0400279	upregulated postwinter	uncharacterized LOC124167724
LOC124159499	-0.975621	4.91849	11.5171	0.000689589	0.0135516	upregulated postwinter	glutamate receptor 1-like
LOC124169401	-0.975558	3.20252	8.35943	0.00383691	0.0438028	upregulated postwinter	glycoprotein 3-alpha-L-fucosyltransferase A
LOC124153841	-0.97536	4.99564	13.1268	0.000291094	0.00763156	upregulated postwinter	synaptotagmin-7
LOC124159138	-0.973617	5.59634	12.4224	0.000424211	0.0097371	upregulated postwinter	uncharacterized LOC124159138
LOC124168844	-0.968601	4.12379	10.3927	0.00126518	0.0210567	upregulated postwinter	anoctamin-3-like
LOC124157528	-0.963203	5.94438	9.50124	0.00205333	0.0293156	upregulated postwinter	growth/differentiation factor 8
LOC124157487	-0.963124	4.32182	12.2335	0.000469388	0.0104162	upregulated postwinter	uncharacterized LOC124157487
LOC124162962	-0.961321	2.96642	8.75888	0.00308098	0.0380706	upregulated postwinter	protein O-mannosyl-transferase TMTC2-like
LOC124156256	-0.961177	3.49228	9.72497	0.00181781	0.0274059	upregulated postwinter	rho GTPase-activating protein 100F
LOC124172933	-0.961096	4.9654	11.2463	0.000797823	0.0151026	upregulated postwinter	ecdysone-inducible protein E75
LOC124159494	-0.959964	2.86253	8.46068	0.00362906	0.0419937	upregulated postwinter	cytochrome P450 9e2-like
LOC124165035	-0.952057	5.14841	10.7915	0.00101967	0.0181975	upregulated postwinter	uncharacterized LOC124165035
LOC124159199	-0.951679	5.98735	10.5528	0.00116013	0.0199239	upregulated postwinter	uncharacterized LOC124159199
LOC124168649	-0.950058	4.4556	12.1416	0.000493104	0.0108611	upregulated postwinter	acetylcholine receptor subunit beta-like 1
LOC124163261	-0.949016	4.59767	11.6713	0.000634727	0.0128452	upregulated postwinter	major facilitator superfamily domain-containing protein 6
LOC124160646	-0.944597	3.39399	9.28878	0.00230562	0.0316222	upregulated postwinter	zinc finger protein ZIC 1-like
LOC124164184	-0.943092	3.22032	9.30551	0.00228466	0.0314804	upregulated postwinter	probable cationic amino acid transporter
LOC124164389	-0.942552	6.15485	9.32512	0.00226034	0.0312544	upregulated postwinter	glutamate-gated chloride channel
LOC124171062	-0.938772	5.03346	11.6101	0.000655933	0.0131835	upregulated postwinter	CUGBP Elav-like family member 4
LOC124170126	-0.938482	3.28712	8.52576	0.00350155	0.0411938	upregulated postwinter	corticotropin-releasing factor-binding protein
LOC124156277	-0.938188	4.77939	10.2902	0.00133737	0.021829	upregulated postwinter	GMP reductase 2-like
LOC124162481	-0.936329	4.66976	10.2803	0.00134459	0.0219167	upregulated postwinter	Down syndrome cell adhesion molecule-like protein Dscam2
LOC124158976	-0.936003	2.8111	8.23654	0.00410553	0.0456384	upregulated postwinter	uncharacterized LOC124158976
LOC124158120	-0.935882	4.44681	11.9935	0.00053386	0.0114814	upregulated postwinter	potassium voltage-gated channel subfamily H member 2
LOC124155659	-0.929492	5.58622	9.22295	0.00239	0.0324044	upregulated postwinter	glycogen debranching enzyme
LOC124162295	-0.918332	3.53409	8.69758	0.00318633	0.0387659	upregulated postwinter	uncharacterized LOC124162295
LOC124159780	-0.915796	5.10361	12.3606	0.000438482	0.00988413	upregulated postwinter	uncharacterized LOC124159780
LOC124167786	-0.914743	3.70363	10.3028	0.00132831	0.0218012	upregulated postwinter	uncharacterized LOC124167786
LOC124153385	-0.913604	4.07342	11.4697	0.000707384	0.0138325	upregulated postwinter	centrosomal protein of 164 kDa-like
LOC124153454	-0.911176	4.84478	12.4226	0.00042417	0.0097371	upregulated postwinter	lachesin-like
LOC124160865	-0.896993	4.21592	10.0391	0.00153251	0.0239265	upregulated postwinter	uncharacterized LOC124160865
LOC124167776	-0.894805	5.64744	10.8178	0.00100529	0.0180223	upregulated postwinter	semaphorin-2A-like
LOC124162192	-0.889414	5.58853	9.4216	0.00214444	0.0303052	upregulated postwinter	neurotactin-like
LOC124160161	-0.88715	5.42371	9.62805	0.00191628	0.0281039	upregulated postwinter	vesicular acetylcholine transporter-like
LOC124157523	-0.886875	4.67638	9.95794	0.00160157	0.0247762	upregulated postwinter	voltage-dependent calcium channel subunit alpha-2/delta-3
LOC124163332	-0.885814	3.43985	8.91401	0.00282991	0.0363321	upregulated postwinter	uncharacterized LOC124163332
LOC124163214	-0.885575	4.42992	10.696	0.00107366	0.0189047	upregulated postwinter	glutamyl aminopeptidase-like
LOC124160631	-0.884222	4.57642	10.2676	0.00135383	0.0220067	upregulated postwinter	regulating synaptic membrane exocytosis protein 2
LOC124167842	-0.882938	3.47033	8.73138	0.0031278	0.0382126	upregulated postwinter	uncharacterized LOC124167842
LOC124165642	-0.88102	3.54648	8.15435	0.0042958	0.0471345	upregulated postwinter	lysine-specific histone demethylase 1A-like
LOC124162566	-0.87851	3.32846	8.07932	0.00447732	0.0484975	upregulated postwinter	low-density lipoprotein receptor-related protein 4-like
LOC124158546	-0.878492	4.77367	10.1446	0.00144724	0.022989	upregulated postwinter	disintegrin and metalloproteinase domain-containing protein unc-71
LOC124153254	-0.878405	4.02906	9.8844	0.00166686	0.0255859	upregulated postwinter	uncharacterized LOC124153254
LOC124157573	-0.876402	4.43143	10.1813	0.00141874	0.022719	upregulated postwinter	regulator of G-protein signaling 7
LOC124167752	-0.875608	5.5751	9.63787	0.00190606	0.0280632	upregulated postwinter	neuroendocrine convertase 2
LOC124165878	-0.874625	3.91882	8.89368	0.00286159	0.0365802	upregulated postwinter	bone morphogenetic protein receptor type-2-like
LOC124162227	-0.874198	4.2781	10.413	0.00125131	0.0210326	upregulated postwinter	kielin/chordin-like protein
LOC124163852	-0.87389	4.08648	10.296	0.00133316	0.0218021	upregulated postwinter	agrin-like
LOC124159516	-0.870094	4.09402	9.9485	0.00160981	0.0248712	upregulated postwinter	discoidin domain-containing receptor 2-like
LOC124161359	-0.869843	5.54242	8.71643	0.00315355	0.0384065	upregulated postwinter	aminopeptidase N
LOC124162150	-0.864751	3.42076	8.20837	0.00416975	0.0462222	upregulated postwinter	protein O-mannosyl-transferase TMTC1-like
LOC124157414	-0.860928	5.49455	9.89829	0.00165433	0.0254509	upregulated postwinter	voltage-dependent calcium channel subunit alpha-2/delta-3
LOC124160813	-0.855734	4.15829	9.65256	0.00189088	0.0279524	upregulated postwinter	carboxypeptidase E-like
LOC124154418	-0.845095	5.02196	9.68204	0.00186078	0.0278524	upregulated postwinter	protein stoned-B
LOC124157065	-0.844337	3.81588	8.74245	0.00310886	0.0382126	upregulated postwinter	roundabout homolog 2-like
LOC124171438	-0.842144	4.38616	9.39592	0.00217469	0.0305354	upregulated postwinter	uncharacterized LOC124171438
LOC124166355	-0.841373	4.34595	10.1748	0.00142374	0.0227683	upregulated postwinter	leukocyte tyrosine kinase receptor-like
LOC124159322	-0.838807	4.49902	8.94831	0.00277726	0.0359678	upregulated postwinter	JNK-interacting protein 1
LOC124172991	-0.837252	4.17358	9.34883	0.00223128	0.0309609	upregulated postwinter	phosphatase and actin regulator 4-like
LOC124156650	-0.834748	4.25898	8.96739	0.00274841	0.0358291	upregulated postwinter	GTP-binding protein Di-Ras2
LOC124168831	-0.83074	4.55594	9.63446	0.00190961	0.0280755	upregulated postwinter	neuropilin and tolloid-like protein 2
LOC124166577	-0.829701	4.70424	9.42056	0.00214566	0.0303052	upregulated postwinter	synaptotagmin-11
LOC124157967	-0.829571	4.26005	9.41105	0.00215682	0.0303543	upregulated postwinter	protein pigeon
LOC124159478	-0.829062	4.76318	8.88642	0.00287299	0.0366864	upregulated postwinter	prohormone-1-like
LOC124166792	-0.815002	5.34017	8.55305	0.00344943	0.040835	upregulated postwinter	inactive tyrosine-protein kinase 7-like
LOC124159334	-0.812392	3.68556	8.00485	0.00466522	0.0498943	upregulated postwinter	glycolipid transfer protein-like
LOC124155028	-0.806741	5.3387	8.4815	0.00358776	0.0417222	upregulated postwinter	synapsin
LOC124162902	-0.800162	5.13613	8.78085	0.0030441	0.0377723	upregulated postwinter	MAP kinase-activating death domain protein
LOC124164576	-0.799238	5.16677	9.08693	0.00257442	0.0342774	upregulated postwinter	peripheral plasma membrane protein CASK
LOC124159427	-0.794924	5.12611	8.00281	0.00467047	0.0499054	upregulated postwinter	uncharacterized LOC124159427
LOC124159116	-0.794443	4.13364	8.51416	0.00352394	0.041263	upregulated postwinter	protein retinal degeneration B
LOC124157849	-0.791425	4.93649	8.91023	0.00283578	0.036368	upregulated postwinter	leucine-rich repeat-containing protein 24-like
LOC124161507	-0.788696	5.43504	9.02865	0.00265781	0.0350724	upregulated postwinter	netrin receptor UNC5B
LOC124154420	-0.786619	4.49694	9.02454	0.00266379	0.0350988	upregulated postwinter	neurotactin-like
LOC124163474	-0.784657	4.55312	8.47464	0.00360131	0.0418388	upregulated postwinter	tachykinins
LOC124162869	-0.78411	5.7808	8.28477	0.0039979	0.0448089	upregulated postwinter	uncharacterized LOC124162869
LOC124154594	-0.781677	4.72111	8.79865	0.00301454	0.0375428	upregulated postwinter	oxysterol-binding protein-related protein 2
LOC124163338	-0.779936	4.74342	8.46633	0.00361781	0.0419644	upregulated postwinter	putative thiamine transporter SLC35F3
LOC124166384	-0.761401	4.83256	8.27065	0.00402912	0.0449942	upregulated postwinter	uncharacterized LOC124166384
LOC124173090	0.716373	5.25403	8.088	0.00445594	0.0483543	downregulated postwinter	growth arrest and DNA damage-inducible proteins-interacting protein 1
LOC124161941	0.722487	5.21833	8.11693	0.00438537	0.0477196	downregulated postwinter	uncharacterized LOC124161941
LOC124160856	0.723653	4.67539	8.15908	0.00428462	0.0470553	downregulated postwinter	28S ribosomal protein S31, mitochondrial
LOC124159430	0.723941	5.09618	8.21585	0.0041526	0.0460752	downregulated postwinter	RWD domain-containing protein 4
LOC124154578	0.726759	4.94952	8.28339	0.00400094	0.0448089	downregulated postwinter	NADH dehydrogenase [ubiquinone] 1 alpha subcomplex subunit 1
LOC124158433	0.729396	5.23103	8.291	0.0039842	0.0447939	downregulated postwinter	phosphopantothenoylcysteine decarboxylase subunit VHS3
LOC124162790	0.735714	4.83262	8.30634	0.0039507	0.044629	downregulated postwinter	mRNA turnover protein 4 homolog
LOC124160448	0.739512	4.55795	8.31008	0.00394256	0.0445795	downregulated postwinter	28S ribosomal protein S15, mitochondrial
LOC124158632	0.743842	5.11577	8.51361	0.00352501	0.041263	downregulated postwinter	mitochondrial glycine transporter-like
LOC124157758	0.745486	5.56891	8.25035	0.00407442	0.0453351	downregulated postwinter	uncharacterized LOC124157758
LOC124159052	0.750007	5.06759	8.91942	0.00282154	0.0363032	downregulated postwinter	ribonuclease P protein subunit p25-like protein
LOC124158550	0.754966	4.80312	8.8753	0.00289055	0.0367067	downregulated postwinter	39S ribosomal protein L16, mitochondrial
LOC124160636	0.759569	5.18976	8.73425	0.00312288	0.0382126	downregulated postwinter	doublecortin domain-containing protein 2-like
LOC124166106	0.759994	4.46601	8.28557	0.00399615	0.0448089	downregulated postwinter	protein seele
LOC124161223	0.760376	4.23544	8.58587	0.00338782	0.0405512	downregulated postwinter	39S ribosomal protein L14, mitochondrial
LOC124158944	0.760467	4.52289	8.84877	0.00293287	0.0369336	downregulated postwinter	transcription initiation factor IIE subunit beta
LOC124168908	0.760882	5.37294	8.86003	0.00291482	0.0368237	downregulated postwinter	NADH dehydrogenase [ubiquinone] iron-sulfur protein 6, mitochondrial
LOC124166547	0.761336	4.01183	8.26053	0.00405163	0.0451239	downregulated postwinter	ragulator complex protein LAMTOR5
LOC124168115	0.762934	4.89989	8.87797	0.00288633	0.0367067	downregulated postwinter	COP9 signalosome complex subunit 9
LOC124166938	0.765667	4.72762	9.17371	0.00245516	0.0330235	downregulated postwinter	AP-2 complex subunit sigma
LOC124153896	0.765835	5.29081	9.3187	0.00226827	0.0313276	downregulated postwinter	N-alpha-acetyltransferase 50
LOC124155531	0.766194	5.02979	8.91484	0.00282863	0.0363321	downregulated postwinter	uncharacterized protein C7orf50 homolog
LOC124174097	0.76638	5.10802	8.88055	0.00288224	0.0367067	downregulated postwinter	small nuclear ribonucleoprotein G
LOC124157595	0.766607	4.93993	9.04286	0.00263722	0.0349565	downregulated postwinter	NADH dehydrogenase [ubiquinone] flavoprotein 3, mitochondrial-like
LOC124164031	0.767223	4.52934	8.76826	0.00306517	0.0379543	downregulated postwinter	50S ribosomal protein L27
LOC124160619	0.767249	4.47342	9.11187	0.00253956	0.0340043	downregulated postwinter	mitochondrial import inner membrane translocase subunit Tim13
LOC124169442	0.768052	4.35423	8.56328	0.00343011	0.0407122	downregulated postwinter	embryogenesis-like protein
LOC124163397	0.768814	4.65529	8.5056	0.00354054	0.0413354	downregulated postwinter	pre-mRNA-splicing factor SPF27
LOC124170140	0.769617	4.83524	8.1739	0.00424975	0.0467591	downregulated postwinter	synaptic vesicle glycoprotein 2B-like
LOC124156983	0.77099	4.91003	9.36147	0.00221594	0.0308203	downregulated postwinter	tubulin-folding cofactor B
LOC124167046	0.77126	4.27791	8.6892	0.00320101	0.0389045	downregulated postwinter	ubiquitin-conjugating enzyme E2 G2
LOC124167841	0.774551	4.895	9.38928	0.00218257	0.0305354	downregulated postwinter	reactive oxygen species modulator 1
LOC124168982	0.774596	5.84098	8.45143	0.00364757	0.0420464	downregulated postwinter	thioredoxin, mitochondrial
LOC124169650	0.775212	5.03062	8.86384	0.00290875	0.0368237	downregulated postwinter	ribosome biogenesis regulatory protein homolog
LOC124157002	0.775996	4.63726	8.84222	0.00294341	0.0369485	downregulated postwinter	KRR1 small subunit processome component homolog
LOC124155004	0.782111	3.95758	8.15183	0.00430178	0.0471421	downregulated postwinter	uncharacterized LOC124155004
LOC124161950	0.784856	4.16183	8.51238	0.00352738	0.041263	downregulated postwinter	MRN complex-interacting protein
LOC124157992	0.787364	5.81765	8.57757	0.00340329	0.040588	downregulated postwinter	succinate dehydrogenase cytochrome b560 subunit, mitochondrial-like
LOC124160544	0.790944	3.94239	8.6848	0.00320875	0.0389587	downregulated postwinter	zinc finger protein 830
LOC124156571	0.791262	5.25786	9.6611	0.00188211	0.0279296	downregulated postwinter	uncharacterized LOC124156571
LOC124157451	0.791974	6.06223	8.12325	0.00437011	0.0476411	downregulated postwinter	NADH dehydrogenase [ubiquinone] 1 beta subcomplex subunit 6
LOC124161523	0.793986	5.28407	9.84646	0.00170159	0.0259843	downregulated postwinter	charged multivesicular body protein 2b-B
LOC124169568	0.794204	5.44135	9.55546	0.00199355	0.0288445	downregulated postwinter	NADH dehydrogenase [ubiquinone] 1 alpha subcomplex subunit 6
LOC124158855	0.798409	4.82354	8.02464	0.00461452	0.0493967	downregulated postwinter	uncharacterized LOC124158855
LOC124169725	0.798663	4.69341	9.80586	0.00173956	0.0263941	downregulated postwinter	28S ribosomal protein S27, mitochondrial
LOC124170995	0.800661	5.96433	8.43816	0.00367427	0.0422719	downregulated postwinter	superoxide dismutase [Mn], mitochondrial
LOC124163272	0.80383	3.8494	8.34332	0.00387108	0.0440234	downregulated postwinter	leukocyte receptor cluster member 1
LOC124156623	0.804261	4.93297	9.29372	0.00229941	0.0315736	downregulated postwinter	mitochondrial import inner membrane translocase subunit Tim10
LOC124164292	0.806015	3.69342	8.26174	0.00404893	0.0451239	downregulated postwinter	39S ribosomal protein L23, mitochondrial
LOC124155157	0.810636	4.85326	10.4	0.00126016	0.0210365	downregulated postwinter	protein FRG1
LOC124165789	0.811954	4.71961	10.1205	0.00146632	0.0231678	downregulated postwinter	protein FAM136A-like
LOC124169471	0.815712	3.91102	8.6761	0.0032241	0.039065	downregulated postwinter	uncharacterized LOC124169471
LOC124161107	0.818886	4.61656	10.0873	0.00149292	0.0235536	downregulated postwinter	protein archease-like
LOC124161302	0.82136	5.52849	9.08319	0.00257969	0.0342956	downregulated postwinter	sodium-independent sulfate anion transporter-like
LOC124160050	0.821509	5.16969	10.2334	0.0013792	0.0222968	downregulated postwinter	signal recognition particle 19 kDa protein
LOC124162355	0.821883	4.46571	10.1267	0.00146137	0.0231513	downregulated postwinter	kynurenine/alpha-aminoadipate aminotransferase, mitochondrial-like
LOC124162633	0.824235	5.6067	8.49275	0.00356564	0.0415465	downregulated postwinter	methyl farnesoate epoxidase-like
LOC124163496	0.825334	4.14235	9.66403	0.00187911	0.0279296	downregulated postwinter	phosphoenolpyruvate phosphomutase-like
LOC124158065	0.828584	6.03476	8.56463	0.00342757	0.0407122	downregulated postwinter	pleckstrin homology domain-containing family A member 3-like
LOC124161887	0.829885	5.51677	8.82347	0.0029738	0.0371725	downregulated postwinter	glucosamine-6-phosphate isomerase
LOC124153392	0.82992	3.87347	9.23098	0.00237954	0.0323738	downregulated postwinter	39S ribosomal protein L33, mitochondrial
LOC124158039	0.833959	3.67654	8.73519	0.00312127	0.0382126	downregulated postwinter	D-aminoacyl-tRNA deacylase 1
LOC124155643	0.838455	4.68681	10.2334	0.0013792	0.0222968	downregulated postwinter	U6 snRNA-associated Sm-like protein LSm1
LOC124169244	0.840601	6.09228	8.50278	0.00354604	0.0413588	downregulated postwinter	serine-threonine kinase receptor-associated protein
LOC124155194	0.840964	5.73782	8.7977	0.0030161	0.0375428	downregulated postwinter	uncharacterized protein DDB_G0286299-like
LOC124165625	0.842375	4.4175	9.71873	0.001824	0.0274354	downregulated postwinter	lysM and putative peptidoglycan-binding domain-containing protein 3
LOC124166562	0.84239	5.81078	9.64453	0.00189917	0.0280263	downregulated postwinter	porphobilinogen deaminase
LOC124172324	0.842547	5.15406	10.5001	0.00119368	0.0203111	downregulated postwinter	probable rRNA-processing protein EBP2 homolog
LOC124167311	0.845295	3.48629	8.45902	0.00363237	0.0419937	downregulated postwinter	U6 snRNA-associated Sm-like protein LSm5
LOC124169054	0.845942	5.30318	10.9258	0.000948359	0.0171908	downregulated postwinter	aminoacyl tRNA synthase complex-interacting multifunctional protein 1
LOC124163526	0.848662	4.44775	9.6813	0.00186153	0.0278524	downregulated postwinter	sodium-coupled monocarboxylate transporter 1-like
LOC124160204	0.848761	3.75794	8.7428	0.00310827	0.0382126	downregulated postwinter	neuralized-like protein 4
LOC124154239	0.849867	6.2454	8.4537	0.00364302	0.0420464	downregulated postwinter	peroxiredoxin-like
LOC124159210	0.850808	4.59774	10.8458	0.000990211	0.0178101	downregulated postwinter	FGGY carbohydrate kinase domain-containing protein
LOC124164871	0.851167	5.53301	8.56218	0.00343219	0.0407122	downregulated postwinter	ejaculatory bulb-specific protein 3-like
LOC124155330	0.85363	4.98628	10.6849	0.00108012	0.0189903	downregulated postwinter	transcription and mRNA export factor ENY2
LOC124160691	0.853741	5.13807	11.1834	0.000825329	0.0154908	downregulated postwinter	RWD domain-containing protein 1
LOC124166641	0.854578	6.15536	9.12527	0.00252102	0.0337942	downregulated postwinter	NADH dehydrogenase [ubiquinone] 1 alpha subcomplex subunit 13
LOC124162004	0.856308	5.23064	9.3569	0.00222147	0.030861	downregulated postwinter	alpha-N-acetylgalactosaminidase-like
LOC124163489	0.856718	5.79875	10.2352	0.00137783	0.0222968	downregulated postwinter	prefoldin subunit 4
LOC124153798	0.858821	4.42717	10.8346	0.000996219	0.0178867	downregulated postwinter	clarin-3
LOC124157506	0.859003	4.70127	9.00744	0.00268883	0.035324	downregulated postwinter	YLP motif-containing protein 1-like
LOC124157183	0.859153	5.66575	9.25902	0.00234338	0.0320289	downregulated postwinter	monocarboxylate transporter 10
LOC124166387	0.859509	6.40192	8.1657	0.00426899	0.0469272	downregulated postwinter	probable ribosome biogenesis protein RLP24
LOC124164895	0.865457	3.87656	8.22884	0.00412298	0.0457894	downregulated postwinter	glutathione S-transferase 1-like
LOC124159356	0.865623	4.56863	10.954	0.00093402	0.0170018	downregulated postwinter	39S ribosomal protein L46, mitochondrial
LOC124153959	0.865699	4.41402	10.5557	0.00115831	0.0199239	downregulated postwinter	H/ACA ribonucleoprotein complex subunit 2-like protein
LOC124167821	0.870312	3.83377	9.79421	0.00175062	0.026528	downregulated postwinter	28S ribosomal protein S18a, mitochondrial
LOC124157839	0.871594	3.22713	8.02479	0.00461414	0.0493967	downregulated postwinter	zinc finger HIT domain-containing protein 1
LOC124155931	0.871643	4.44046	11.907	0.000559227	0.0118817	downregulated postwinter	thioredoxin-related transmembrane protein 2 homolog
LOC124154386	0.871884	5.39074	9.66718	0.00187589	0.0279296	downregulated postwinter	uncharacterized LOC124154386
LOC124164200	0.872672	3.43388	8.85704	0.00291961	0.0368449	downregulated postwinter	COX assembly mitochondrial protein homolog
LOC124154970	0.877044	3.57529	8.73236	0.00312611	0.0382126	downregulated postwinter	uncharacterized protein C9orf85 homolog
LOC124155660	0.87856	5.25055	11.749	0.000608764	0.0125023	downregulated postwinter	NADH dehydrogenase [ubiquinone] 1 beta subcomplex subunit 3
LOC124156842	0.878565	4.92705	11.7434	0.000610587	0.0125181	downregulated postwinter	uncharacterized LOC124156842
LOC124168038	0.880223	4.68635	12.0593	0.000515351	0.0112674	downregulated postwinter	uncharacterized LOC124168038
LOC124159346	0.880583	6.65935	8.03745	0.00458201	0.0492264	downregulated postwinter	myosin regulatory light chain sqh
LOC124164850	0.880995	4.27632	11.3734	0.000745021	0.0144352	downregulated postwinter	c-Myc-binding protein-like
LOC124155893	0.883923	5.48684	8.87364	0.00289317	0.0367067	downregulated postwinter	glutathione S-transferase 1-like
LOC124155687	0.887236	5.56602	9.60354	0.00194203	0.0282369	downregulated postwinter	uncharacterized LOC124155687
LOC124155549	0.888104	5.51249	11.7541	0.000607094	0.0124897	downregulated postwinter	uncharacterized LOC124155549
LOC124157649	0.890659	3.60677	10.0701	0.00150699	0.0236527	downregulated postwinter	electron transfer flavoprotein regulatory factor 1
LOC124164387	0.893396	4.40289	11.6512	0.000641621	0.0129526	downregulated postwinter	39S ribosomal protein L20, mitochondrial
LOC124158628	0.894385	5.6661	9.50937	0.00204425	0.0292714	downregulated postwinter	probable G-protein coupled receptor Mth-like 1
LOC124159732	0.895214	3.39595	8.98353	0.00272425	0.0355924	downregulated postwinter	suppressor protein SRP40
LOC124163642	0.896694	4.68304	9.1856	0.00243926	0.0329217	downregulated postwinter	uncharacterized LOC124163642
LOC124168018	0.896874	3.71005	8.65542	0.00326089	0.03939	downregulated postwinter	alpha-tocopherol transfer protein
LOC124165279	0.898512	5.13803	12.4931	0.000408461	0.00958469	downregulated postwinter	NADH dehydrogenase [ubiquinone] 1 beta subcomplex subunit 4
LOC124158862	0.899554	5.22284	8.75507	0.00308742	0.0381103	downregulated postwinter	elongation of very long chain fatty acids protein AAEL008004-like
LOC124159387	0.899754	3.92189	10.295	0.00133388	0.0218021	downregulated postwinter	coenzyme Q-binding protein COQ10 homolog B, mitochondrial
LOC124166656	0.90123	3.00091	8.08316	0.00446786	0.0484393	downregulated postwinter	microsomal glutathione S-transferase 1-like
LOC124165870	0.903788	5.4542	9.76662	0.00177708	0.0268946	downregulated postwinter	uncharacterized LOC124165870
LOC124165492	0.904928	6.52308	8.80779	0.00299946	0.0374178	downregulated postwinter	cytochrome b-c1 complex subunit 10
LOC124163673	0.906769	4.25292	10.8059	0.00101179	0.018084	downregulated postwinter	uncharacterized LOC124163673
LOC124156600	0.907064	4.64978	12.7738	0.000351517	0.00872224	downregulated postwinter	ribosomal RNA small subunit methyltransferase NEP1
LOC124166839	0.910352	5.30814	11.2627	0.000790798	0.0150278	downregulated postwinter	calcium/calmodulin-dependent protein kinase type IV-like
LOC124169075	0.910713	4.73361	12.2208	0.000472587	0.0104676	downregulated postwinter	huntingtin-interacting protein K
LOC124165372	0.912058	5.20832	8.33779	0.00388287	0.0441151	downregulated postwinter	la-related protein 6
LOC124161277	0.914131	5.84579	11.5755	0.000668253	0.0132876	downregulated postwinter	NADH dehydrogenase [ubiquinone] 1 beta subcomplex subunit 2, mitochondrial-like
LOC124165817	0.928285	6.05335	10.65	0.00110073	0.0192953	downregulated postwinter	ATP synthase membrane subunit K, mitochondrial
LOC124159103	0.930953	6.38956	9.83153	0.00171546	0.0261288	downregulated postwinter	COA8 family protein CG14806, mitochondrial
LOC124168130	0.933032	5.79762	12.3057	0.000451566	0.0100963	downregulated postwinter	NADH dehydrogenase [ubiquinone] 1 beta subcomplex subunit 10
LOC124154343	0.934118	5.95837	11.057	0.00088355	0.016334	downregulated postwinter	protein MAK16 homolog B
LOC124167771	0.93448	4.27045	11.4403	0.000718694	0.0140305	downregulated postwinter	uncharacterized LOC124167771
LOC124168789	0.935606	5.67709	12.6235	0.000380924	0.00922524	downregulated postwinter	NADH dehydrogenase [ubiquinone] iron-sulfur protein 4, mitochondrial
LOC124155069	0.936463	6.01192	9.98021	0.00158231	0.0245424	downregulated postwinter	carbonic anhydrase 2-like
LOC124159371	0.936956	4.39563	12.0752	0.000510977	0.0111924	downregulated postwinter	scoloptoxin SSD14-like
LOC124164293	0.939491	6.31014	10.0822	0.00149708	0.0235596	downregulated postwinter	cytochrome b-c1 complex subunit 8
LOC124159383	0.939559	4.15932	8.59351	0.00337364	0.0404632	downregulated postwinter	dual oxidase maturation factor 1-like
LOC124157581	0.941965	7.18443	8.317	0.00392757	0.0444949	downregulated postwinter	uncharacterized LOC124157581
LOC124154406	0.943065	5.4286	10.8939	0.000964821	0.0174552	downregulated postwinter	uncharacterized LOC124154406
LOC124158909	0.943356	4.80313	13.6252	0.000223169	0.00629654	downregulated postwinter	uncharacterized LOC124158909
LOC124166862	0.944384	3.49133	10.6282	0.00111375	0.0194087	downregulated postwinter	uncharacterized LOC124166862
LOC124157080	0.947201	5.26615	13.7071	0.00021365	0.00608594	downregulated postwinter	NADH dehydrogenase [ubiquinone] 1 beta subcomplex subunit 7
LOC124171386	0.947535	6.22671	9.43013	0.0021345	0.0302196	downregulated postwinter	alkylglycerol monooxygenase-like
LOC124168072	0.947745	2.578	8.32214	0.00391647	0.0444116	downregulated postwinter	uncharacterized LOC124168072
LOC124166586	0.948295	5.76718	11.9061	0.000559493	0.0118817	downregulated postwinter	mesencephalic astrocyte-derived neurotrophic factor homolog
LOC124155837	0.94861	4.37822	13.4025	0.000251287	0.00691537	downregulated postwinter	3-oxoacyl-[acyl-carrier-protein] reductase FabG-like
LOC124165293	0.952835	3.2711	8.74065	0.00311194	0.0382126	downregulated postwinter	uncharacterized LOC124165293
LOC124159095	0.9538	4.43841	9.66792	0.00187513	0.0279296	downregulated postwinter	uncharacterized LOC124159095
LOC124169469	0.95488	4.87277	13.3515	0.000258218	0.00703421	downregulated postwinter	adrenodoxin-like protein 2, mitochondrial
LOC124154981	0.954996	5.53683	13.1172	0.000292593	0.00765393	downregulated postwinter	protein FAM32A
LOC124163509	0.955064	4.30846	11.3661	0.000747953	0.0144352	downregulated postwinter	neuralized-like protein 4
LOC124154197	0.95656	5.56881	11.1815	0.000826174	0.0154908	downregulated postwinter	facilitated trehalose transporter Tret1-like
LOC124168155	0.957934	4.93695	13.8104	0.000202216	0.00584453	downregulated postwinter	ribosomal RNA processing protein 36 homolog
LOC124156266	0.958262	5.87824	12.6017	0.000385402	0.00925465	downregulated postwinter	NADH dehydrogenase [ubiquinone] 1 beta subcomplex subunit 9-like
LOC124160076	0.958789	3.73299	9.55026	0.00199922	0.0288911	downregulated postwinter	vesicular glutamate transporter 1-like
LOC124161966	0.959406	5.07389	13.8599	0.000196953	0.00576271	downregulated postwinter	mitochondrial ornithine transporter 1
LOC124155977	0.961759	4.38809	13.3295	0.00026127	0.0070686	downregulated postwinter	coiled-coil domain-containing protein 86
LOC124157452	0.962379	5.55082	13.5808	0.000228514	0.00638652	downregulated postwinter	NADH dehydrogenase [ubiquinone] 1 alpha subcomplex subunit 5
LOC124169109	0.964483	4.30963	12.722	0.000361386	0.00892172	downregulated postwinter	homeobox protein DLX-2-like
LOC124167239	0.964649	4.40107	13.1491	0.000287656	0.00759381	downregulated postwinter	signal recognition particle 9 kDa protein
LOC124155358	0.966215	6.86336	9.36336	0.00221366	0.0308203	downregulated postwinter	V-type proton ATPase subunit G
LOC124154890	0.966992	4.12827	13.2679	0.000269984	0.00722193	downregulated postwinter	39S ribosomal protein L42, mitochondrial
LOC124158620	0.968218	3.30202	10.1707	0.00142693	0.0227886	downregulated postwinter	piggyBac transposable element-derived protein 4-like
LOC124168285	0.968885	4.40343	14.2742	0.000158013	0.00487617	downregulated postwinter	iron-sulfur cluster assembly 2 homolog, mitochondrial
LOC124166832	0.969255	3.85206	9.03712	0.00264552	0.0349882	downregulated postwinter	trihelix transcription factor GT-3b-like
LOC124165062	0.975713	6.79306	8.92686	0.00281007	0.0362688	downregulated postwinter	aromatic-L-amino-acid decarboxylase-like
LOC124155895	0.976253	6.30372	9.30665	0.00228324	0.0314804	downregulated postwinter	uncharacterized LOC124155895
LOC124169181	0.977273	6.10418	11.1325	0.000848264	0.0158548	downregulated postwinter	serine hydroxymethyltransferase, mitochondrial-like
LOC124157705	0.979548	4.36108	12.6288	0.00037985	0.00922383	downregulated postwinter	alpha,alpha-trehalose-phosphate synthase [UDP-forming]
LOC124162472	0.980047	3.24252	8.95624	0.00276523	0.0359109	downregulated postwinter	methyl farnesoate epoxidase-like
LOC124174173	0.983208	3.795	10.7189	0.00106046	0.018728	downregulated postwinter	ubiquitin-like protein 5
LOC124166786	0.983958	5.7949	13.921	0.000190656	0.00560614	downregulated postwinter	probable NADH dehydrogenase [ubiquinone] 1 alpha subcomplex subunit 12
LOC124164360	0.988157	3.68014	12.2082	0.000475799	0.0105191	downregulated postwinter	rhomboid-related protein 4-like
LOC124163277	0.989135	3.13586	8.1081	0.00440679	0.0478648	downregulated postwinter	sodium-coupled monocarboxylate transporter 1-like
LOC124153550	0.990087	4.42156	10.2973	0.00133228	0.0218021	downregulated postwinter	serine protease snake-like
LOC124160744	0.99398	2.89557	8.86075	0.00291369	0.0368237	downregulated postwinter	T-box transcription factor T-A
LOC124154143	0.994896	5.85388	11.8117	0.000588594	0.0122594	downregulated postwinter	sodium-dependent multivitamin transporter
LOC124164392	0.995469	3.43505	9.99767	0.00156738	0.0243427	downregulated postwinter	uncharacterized LOC124164392
LOC124165108	0.995515	4.53339	13.9688	0.000185867	0.00550631	downregulated postwinter	U6 snRNA-associated Sm-like protein LSm6
LOC124169543	0.997312	6.0562	10.3832	0.00127166	0.021093	downregulated postwinter	high affinity copper uptake protein 1
LOC124155626	0.999273	8.03623	8.13611	0.00433922	0.0474352	downregulated postwinter	cytochrome c oxidase subunit 5B, mitochondrial-like
LOC124168778	1.00163	3.97433	13.1444	0.000288373	0.00759381	downregulated postwinter	U6 snRNA-associated Sm-like protein LSm4
LOC124160895	1.00172	4.73033	15.5038	8.2338e-05	0.00293004	downregulated postwinter	NADH dehydrogenase [ubiquinone] 1 alpha subcomplex subunit 2
LOC124155548	1.00292	3.53105	10.3356	0.00130491	0.0215967	downregulated postwinter	uncharacterized LOC124155548
LOC124156529	1.00344	7.49567	8.41895	0.0037133	0.0425903	downregulated postwinter	uncharacterized LOC124156529
LOC124161931	1.00443	3.44059	9.83218	0.00171485	0.0261288	downregulated postwinter	methyl farnesoate epoxidase-like
LOC124169327	1.00577	4.08596	8.76348	0.00307322	0.0380142	downregulated postwinter	uncharacterized LOC124169327
LOC124165465	1.01106	5.56644	13.0837	0.000297879	0.00772438	downregulated postwinter	uncharacterized LOC124165465
LOC124158940	1.01128	7.06025	8.73129	0.00312795	0.0382126	downregulated postwinter	protein henna
LOC124170979	1.01296	7.89052	8.57685	0.00340464	0.040588	downregulated postwinter	putative ATP synthase subunit f, mitochondrial
LOC124168352	1.01459	7.29587	9.34113	0.00224067	0.0310549	downregulated postwinter	uncharacterized LOC124168352
LOC124161561	1.01673	6.00623	9.96493	0.00159551	0.0247147	downregulated postwinter	histidine-rich glycoprotein-like
LOC124168224	1.01781	5.98134	12.7164	0.000362454	0.00892948	downregulated postwinter	probable pterin-4-alpha-carbinolamine dehydratase
LOC124160385	1.02861	6.63496	10.5611	0.0011549	0.0199208	downregulated postwinter	translation machinery-associated protein 7 homolog
LOC124165223	1.02872	4.09434	11.3589	0.000750872	0.014468	downregulated postwinter	ejaculatory bulb-specific protein 3-like
LOC124167879	1.03216	3.95253	12.5991	0.000385927	0.00925465	downregulated postwinter	uncharacterized LOC124167879
LOC124174047	1.03359	4.32658	8.07495	0.00448814	0.0485703	downregulated postwinter	lazarillo protein-like
LOC124170235	1.03383	3.80626	12.8852	0.000331193	0.0083503	downregulated postwinter	small VCP/p97-interacting protein
LOC124159137	1.036	5.02464	12.8458	0.00033824	0.00849184	downregulated postwinter	bromodomain-containing protein 4B-like
LOC124158424	1.04233	4.48429	16.2494	5.55269e-05	0.00222295	downregulated postwinter	L-xylulose reductase
LOC124162785	1.04265	4.66406	15.426	8.57983e-05	0.00301694	downregulated postwinter	hemicentin-2-like
LOC124168509	1.04664	7.33761	9.86472	0.00168478	0.0257941	downregulated postwinter	40S ribosomal protein S29
LOC124154009	1.04727	5.84171	14.0814	0.000175067	0.00527872	downregulated postwinter	ubiquitin-fold modifier-conjugating enzyme 1
LOC124164936	1.05978	5.58961	11.1037	0.000861544	0.0160524	downregulated postwinter	uncharacterized LOC124164936
LOC124165943	1.06081	2.10396	8.46562	0.00361921	0.0419644	downregulated postwinter	cilia- and flagella-associated protein 161-like
LOC124153557	1.06296	3.09001	11.3295	0.000762856	0.0146513	downregulated postwinter	small integral membrane protein 12-A
LOC124165706	1.06492	6.43177	8.66439	0.00324488	0.0392489	downregulated postwinter	putative mediator of RNA polymerase II transcription subunit 12
LOC124166364	1.06503	3.42572	8.17978	0.00423599	0.0467025	downregulated postwinter	hemolymph lipopolysaccharide-binding protein-like
LOC124165486	1.06596	5.77315	14.3167	0.000154492	0.00479541	downregulated postwinter	ragulator complex protein LAMTOR4 homolog
LOC124165247	1.06878	3.65741	11.2977	0.000776019	0.0148448	downregulated postwinter	cytochrome b5 type B-like
LOC124156606	1.0697	7.75518	9.46453	0.00209483	0.0297646	downregulated postwinter	aminoacylase-1-like
LOC124165238	1.0711	4.28285	16.7547	4.25378e-05	0.0017576	downregulated postwinter	cytochrome c oxidase copper chaperone
LOC124153776	1.07146	6.63445	11.9598	0.000543608	0.0116487	downregulated postwinter	cytochrome b-c1 complex subunit 7-like
LOC124157632	1.0717	8.63374	8.8326	0.00295896	0.0370261	downregulated postwinter	60S ribosomal protein L44
LOC124166597	1.07271	7.4032	9.52152	0.00203076	0.0291339	downregulated postwinter	sorbitol dehydrogenase-like
LOC124164122	1.07422	4.37237	15.4073	8.66549e-05	0.00303805	downregulated postwinter	protein LLP homolog
LOC124158968	1.07473	3.57497	13.4336	0.00024716	0.00682714	downregulated postwinter	transcription elongation factor SPT4-A
LOC124166672	1.07825	7.91626	9.61344	0.00193159	0.0281983	downregulated postwinter	uncharacterized LOC124166672
LOC124154640	1.07924	3.97526	15.6506	7.61902e-05	0.00280389	downregulated postwinter	BET1 homolog
LOC124153469	1.08009	5.21174	13.0836	0.000297894	0.00772438	downregulated postwinter	integrator complex subunit 12-like
LOC124160164	1.08188	5.55837	8.50901	0.00353392	0.0412987	downregulated postwinter	pro-resilin-like
LOC124160189	1.08812	5.31771	11.7994	0.000592487	0.0122959	downregulated postwinter	all trans-polyprenyl-diphosphate synthase PDSS2
LOC124155575	1.09112	7.80139	8.17966	0.00423627	0.0467025	downregulated postwinter	methyltransferase-like protein 27
LOC124153369	1.0947	3.47214	9.52794	0.00202367	0.0291026	downregulated postwinter	uncharacterized LOC124153369
LOC124157070	1.09967	4.55718	14.0858	0.000174654	0.00527872	downregulated postwinter	polypeptide N-acetylgalactosaminyltransferase 2
LOC124168884	1.10498	5.20394	14.5531	0.000136265	0.00439984	downregulated postwinter	cysteine dioxygenase type 1
LOC124166928	1.10641	6.08232	11.5495	0.000677657	0.0133837	downregulated postwinter	GILT-like protein 1
LOC124154388	1.11286	3.89124	14.7114	0.000125287	0.00411262	downregulated postwinter	uncharacterized LOC124154388
LOC124166622	1.11331	6.41941	11.4837	0.000702106	0.0137522	downregulated postwinter	rhythmically expressed gene 5 protein
LOC124156516	1.12088	6.99861	12.0407	0.000520506	0.0113174	downregulated postwinter	uncharacterized LOC124156516
LOC124173221	1.12324	4.96211	13.105	0.000294507	0.00768702	downregulated postwinter	sodium-dependent nutrient amino acid transporter 1-like
LOC124156381	1.12895	7.22196	11.593	0.000662005	0.0132289	downregulated postwinter	ATP synthase subunit e, mitochondrial
LOC124167389	1.13184	3.39861	11.1108	0.000858283	0.0160168	downregulated postwinter	xenotropic and polytropic retrovirus receptor 1 homolog
LOC124167405	1.13204	2.99229	10.976	0.000923015	0.0168532	downregulated postwinter	xenotropic and polytropic retrovirus receptor 1-like
LOC124155717	1.13605	8.69793	8.60475	0.00335288	0.0402549	downregulated postwinter	phosphoenolpyruvate carboxykinase, cytosolic [GTP]-like
LOC124157215	1.14048	6.33013	13.3405	0.000259733	0.00705927	downregulated postwinter	aminomethyltransferase, mitochondrial
LOC124162214	1.14456	5.77141	15.8092	7.00613e-05	0.00263564	downregulated postwinter	methyl farnesoate epoxidase-like
LOC124165769	1.15993	5.75876	8.39941	0.00375342	0.0429324	downregulated postwinter	uncharacterized LOC124165769
LOC124163856	1.16014	3.64024	13.4887	0.000240005	0.00666055	downregulated postwinter	venom protease-like
LOC124153337	1.16031	3.20258	12.4807	0.000411189	0.00961725	downregulated postwinter	uncharacterized LOC124153337
LOC124167007	1.16077	3.43509	10.97	0.000925993	0.0168816	downregulated postwinter	iodotyrosine deiodinase 1
LOC124154089	1.17554	8.24172	10.6046	0.00112806	0.0196005	downregulated postwinter	uncharacterized LOC124154089
LOC124171276	1.17753	3.77716	12.5478	0.000396674	0.00940511	downregulated postwinter	sodium-independent sulfate anion transporter-like
LOC124155396	1.17848	6.81538	11.5792	0.000666948	0.0132876	downregulated postwinter	vasotab-like
LOC124155395	1.18114	6.34645	13.7428	0.00020962	0.00599379	downregulated postwinter	uncharacterized LOC124155395
LOC124161147	1.18163	5.46732	15.0233	0.00010619	0.00358504	downregulated postwinter	general odorant-binding protein 70
LOC124166905	1.18568	2.6521	9.38937	0.00218247	0.0305354	downregulated postwinter	uncharacterized LOC124166905
LOC124160505	1.18975	3.78915	9.61282	0.00193224	0.0281983	downregulated postwinter	phospholipase B1, membrane-associated-like
LOC124155540	1.19003	5.21294	20.6457	5.52598e-06	0.00033754	downregulated postwinter	39S ribosomal protein L39, mitochondrial
LOC124154284	1.19022	5.67035	15.3219	9.06576e-05	0.00315042	downregulated postwinter	uncharacterized LOC124154284
LOC124154405	1.19047	3.74703	15.5494	8.03762e-05	0.00286885	downregulated postwinter	uncharacterized LOC124154405
LOC124166885	1.19064	4.38962	12.9756	0.000315574	0.00803697	downregulated postwinter	bumetanide-sensitive sodium-(potassium)-chloride cotransporter-like
LOC124154421	1.19291	4.47361	13.6031	0.000225813	0.00635601	downregulated postwinter	uncharacterized LOC124154421
LOC124159602	1.19331	1.90196	9.16105	0.0024722	0.0332149	downregulated postwinter	angiotensin-converting enzyme
LOC124158127	1.19421	4.57386	9.41197	0.00215573	0.0303543	downregulated postwinter	calsequestrin-1-like
LOC124167245	1.20176	6.48488	14.7409	0.000123342	0.00406001	downregulated postwinter	ninjurin-A-like
LOC124155573	1.2061	5.6982	18.8823	1.39039e-05	0.000706892	downregulated postwinter	methyltransferase-like protein 27
LOC124161267	1.20686	3.45632	9.0891	0.00257138	0.0342754	downregulated postwinter	circadian clock-controlled protein daywake-like
LOC124167700	1.21148	5.27198	16.2372	5.58862e-05	0.0022298	downregulated postwinter	sodium/potassium-transporting ATPase subunit beta-2-like
LOC124154522	1.21178	4.15158	12.507	0.00040543	0.00953244	downregulated postwinter	kynureninase-like
LOC124165500	1.21379	5.8594	8.31478	0.00393238	0.0445068	downregulated postwinter	bromodomain-containing protein 2
LOC124161268	1.21614	3.96512	10.4898	0.00120034	0.020349	downregulated postwinter	uncharacterized LOC124161268
LOC124158796	1.22424	7.56557	10.925	0.00094876	0.0171908	downregulated postwinter	bromodomain adjacent to zinc finger domain protein 2B-like
LOC124166881	1.23357	7.20195	8.57504	0.00340802	0.040588	downregulated postwinter	non-classical arabinogalactan protein 31-like
LOC124159535	1.23397	4.80897	21.4807	3.57411e-06	0.000237939	downregulated postwinter	b(0,+)-type amino acid transporter 1-like
LOC124162165	1.23623	2.0412	10.2211	0.00138843	0.0224154	downregulated postwinter	4-coumarate--CoA ligase 3-like
LOC124166970	1.23638	2.68415	9.87191	0.00167821	0.0257268	downregulated postwinter	uncharacterized LOC124166970
LOC124164155	1.24109	0.67674	8.29961	0.00396537	0.0446846	downregulated postwinter	uncharacterized LOC124164155
LOC124160327	1.24142	2.63135	12.4039	0.00042843	0.00978897	downregulated postwinter	cuticle protein 6-like
LOC124161592	1.24265	5.95569	13.7671	0.000206926	0.00593724	downregulated postwinter	sodium-independent sulfate anion transporter-like
LOC124154094	1.25144	7.35174	12.2506	0.000465103	0.0103599	downregulated postwinter	uncharacterized LOC124154094
LOC124154667	1.25167	5.23768	8.19401	0.00420289	0.0465461	downregulated postwinter	chorion protein S38-like
LOC124157964	1.25534	1.61699	10.1379	0.00145252	0.0230419	downregulated postwinter	uncharacterized LOC124157964
LOC124154131	1.25718	2.24136	8.95309	0.00277001	0.0359131	downregulated postwinter	glycine-rich cell wall structural protein 1.0-like
LOC124161874	1.25799	4.7922	14.4093	0.000147076	0.00465205	downregulated postwinter	uncharacterized LOC124161874
LOC124162200	1.25799	7.15828	8.63966	0.00328923	0.0396918	downregulated postwinter	venom serine protease inhibitor-like
LOC124156185	1.25898	2.61023	10.0198	0.00154867	0.0241186	downregulated postwinter	peptidoglycan-recognition protein SB1-like
LOC124168147	1.26493	9.7574	10.3817	0.0012727	0.021093	downregulated postwinter	flocculation protein FLO11-like
LOC124165480	1.26583	5.73176	9.0383	0.00264382	0.0349882	downregulated postwinter	peroxidase-like
LOC124166903	1.26631	3.70601	8.98723	0.00271873	0.0355596	downregulated postwinter	ejaculatory bulb-specific protein 3-like
LOC124154221	1.26986	6.7126	12.5182	0.000403003	0.0094942	downregulated postwinter	luciferin sulfotransferase-like
LOC124162225	1.27514	4.27625	20.6299	5.57192e-06	0.000338601	downregulated postwinter	protein amnionless
LOC124157734	1.27567	3.44728	13.8506	0.000197931	0.00576287	downregulated postwinter	uncharacterized LOC124157734
LOC124163756	1.28587	6.13066	15.3432	8.9642e-05	0.00312429	downregulated postwinter	C-type lectin 37Db
LOC124169281	1.28829	3.34025	9.66332	0.00187983	0.0279296	downregulated postwinter	neuralized-like protein 4
LOC124160746	1.29123	5.53948	17.5502	2.79824e-05	0.00123728	downregulated postwinter	uncharacterized LOC124160746
LOC124167539	1.31328	1.87387	12.3901	0.000431617	0.00979821	downregulated postwinter	uncharacterized LOC124167539
LOC124172608	1.31472	3.10429	11.2961	0.000776692	0.0148448	downregulated postwinter	uncharacterized LOC124172608
LOC124164158	1.31733	2.68373	14.3155	0.000154586	0.00479541	downregulated postwinter	uncharacterized LOC124164158
LOC124156874	1.31879	4.77571	9.39202	0.00217932	0.0305354	downregulated postwinter	trypsin-7-like
LOC124157336	1.32067	9.45	12.6463	0.000376309	0.00915659	downregulated postwinter	ubiquitin-40S ribosomal protein S27a
LOC124160978	1.32482	6.66244	8.54168	0.00347106	0.041009	downregulated postwinter	endocuticle structural glycoprotein SgAbd-8-like
LOC124162764	1.32686	3.40697	11.0157	0.000903448	0.0165214	downregulated postwinter	flocculation protein FLO11-like
LOC124160626	1.33132	5.09673	18.3631	1.82564e-05	0.000879424	downregulated postwinter	neuropeptide-like protein 30
LOC124160085	1.33175	4.75779	16.7959	4.16228e-05	0.00173672	downregulated postwinter	heparan-alpha-glucosaminide N-acetyltransferase
LOC124154101	1.33398	0.929524	10.4024	0.0012585	0.0210365	downregulated postwinter	sterol O-acyltransferase 1-like
LOC124168175	1.33496	3.70078	13.8117	0.000202073	0.00584453	downregulated postwinter	uncharacterized LOC124168175
LOC124160141	1.34307	3.98281	19.3181	1.1065e-05	0.000585358	downregulated postwinter	uncharacterized LOC124160141
LOC124169610	1.35234	8.42733	9.25312	0.00235094	0.0320953	downregulated postwinter	cuticle protein 18.6-like
LOC124167629	1.35573	0.620964	8.80763	0.00299974	0.0374178	downregulated postwinter	protein eyes shut
LOC124163990	1.3578	4.86209	25.7482	3.88996e-07	3.40578e-05	downregulated postwinter	tektin-B1
LOC124162320	1.36062	3.32216	9.43527	0.00212852	0.0302072	downregulated postwinter	methyl farnesoate epoxidase-like
LOC124165716	1.36221	0.55763	8.29889	0.00396694	0.0446846	downregulated postwinter	putative nuclease HARBI1
LOC124155042	1.36468	0.706056	8.53103	0.00349142	0.0411938	downregulated postwinter	organic cation transporter protein-like
LOC124158593	1.37336	5.14164	18.0616	2.13875e-05	0.000999409	downregulated postwinter	SEC14-like protein 2
LOC124155388	1.37455	5.81757	18.3791	1.81034e-05	0.0008792	downregulated postwinter	uncharacterized LOC124155388
LOC124166816	1.37673	8.41772	11.6698	0.000635212	0.0128452	downregulated postwinter	uncharacterized LOC124166816
LOC124166689	1.37828	2.58784	9.22335	0.00238948	0.0324044	downregulated postwinter	uronyl 2-sulfotransferase-like
LOC124159452	1.38256	4.89902	17.3315	3.13946e-05	0.00136273	downregulated postwinter	luciferin sulfotransferase-like
LOC124157474	1.38323	7.18576	15.4285	8.56852e-05	0.00301694	downregulated postwinter	chitin deacetylase 1
LOC124164197	1.38841	-0.177237	8.96172	0.00275695	0.0358616	downregulated postwinter	uncharacterized LOC124164197
LOC124154438	1.38873	4.47418	20.3507	6.4469e-06	0.000383898	downregulated postwinter	uncharacterized LOC124154438
LOC124153897	1.39152	5.28255	22.6592	1.93427e-06	0.000139763	downregulated postwinter	solute carrier organic anion transporter family member 74D-like
LOC124164093	1.39515	2.97924	15.2818	9.26043e-05	0.00319	downregulated postwinter	uncharacterized LOC124164093
LOC124153266	1.39559	6.34502	11.7029	0.000624019	0.0127055	downregulated postwinter	uncharacterized LOC124153266
LOC124153536	1.39577	3.17162	12.399	0.000429558	0.00978897	downregulated postwinter	sodium-dependent nutrient amino acid transporter 1-like
LOC124168474	1.39601	10.0828	11.2589	0.000792424	0.0150278	downregulated postwinter	chitin deacetylase 1
LOC124168116	1.40001	2.41757	12.128	0.000496693	0.0109199	downregulated postwinter	hemolymph lipopolysaccharide-binding protein-like
LOC124155504	1.40313	4.1649	22.146	2.52677e-06	0.000172082	downregulated postwinter	neo-calmodulin-like
LOC124168313	1.40715	5.1996	21.0425	4.49219e-06	0.000286196	downregulated postwinter	cell growth regulator with RING finger domain protein 1-like
LOC124153396	1.41629	4.68481	15.8097	7.00421e-05	0.00263564	downregulated postwinter	U-scoloptoxin(19)-Tl1a
LOC124168659	1.41981	5.31916	8.14993	0.00430629	0.0471421	downregulated postwinter	hormone receptor 4-like
LOC124162907	1.42267	5.60577	25.8213	3.74532e-07	3.33699e-05	downregulated postwinter	glycine cleavage system H protein
LOC124167253	1.42365	2.85757	9.90606	0.00164735	0.0253851	downregulated postwinter	apolipophorins-like
LOC124156205	1.42386	-0.840034	9.65167	0.0018918	0.0279524	downregulated postwinter	uncharacterized LOC124156205
LOC124163034	1.42415	4.90209	20.925	4.77626e-06	0.000296328	downregulated postwinter	salivary glue protein Sgs-3-like
LOC124159632	1.42723	6.42028	17.6711	2.62581e-05	0.00117418	downregulated postwinter	pneumococcal serine-rich repeat protein
LOC124160562	1.4278	2.80941	8.05959	0.00452634	0.0488054	downregulated postwinter	probable multidrug resistance-associated protein lethal(2)03659
LOC124162605	1.43269	3.19672	20.5227	5.8927e-06	0.000354459	downregulated postwinter	homeotic protein caudal-like
LOC124167101	1.43304	5.49685	14.7954	0.000119826	0.00396632	downregulated postwinter	elongation of very long chain fatty acids protein AAEL008004-like
LOC124160414	1.43321	2.37495	16.0599	6.13709e-05	0.00240015	downregulated postwinter	UBX domain-containing protein 11-like
LOC124166896	1.4339	-0.664078	8.55882	0.00343853	0.0407466	downregulated postwinter	uncharacterized LOC124166896
LOC124156976	1.43518	4.86344	13.247	0.000273018	0.00728663	downregulated postwinter	NADPH oxidase 5
LOC124158695	1.44017	2.09975	13.7875	0.000204698	0.00588755	downregulated postwinter	echinoderm microtubule-associated protein-like CG42247
LOC124158951	1.44214	5.27769	24.1849	8.75146e-07	7.05475e-05	downregulated postwinter	sulfotransferase 1C4-like
LOC124169051	1.44388	4.7612	19.6349	9.37425e-06	0.000509564	downregulated postwinter	aquaporin AQPAn.G
LOC124154401	1.44695	-0.0962377	9.00544	0.00269178	0.035324	downregulated postwinter	uncharacterized LOC124154401
LOC124168264	1.44975	3.14454	13.1309	0.000290469	0.00763156	downregulated postwinter	bifunctional glutamate/proline--tRNA ligase-like
LOC124166927	1.45155	7.76421	15.2552	9.39197e-05	0.00322594	downregulated postwinter	ejaculatory bulb-specific protein 3
LOC124167971	1.45387	5.75098	15.4587	8.43261e-05	0.00298288	downregulated postwinter	anther-specific proline-rich protein APG-like
LOC124160985	1.45569	9.49124	8.2818	0.00400444	0.0448089	downregulated postwinter	endocuticle structural glycoprotein SgAbd-2-like
LOC124160754	1.46196	6.44338	12.4635	0.000414985	0.00966125	downregulated postwinter	mucin-2-like
LOC124157769	1.46252	6.89606	18.29	1.89698e-05	0.000902778	downregulated postwinter	glycine dehydrogenase (decarboxylating), mitochondrial
LOC124160461	1.4629	4.50487	10.7743	0.00102918	0.0183396	downregulated postwinter	phospholipase B1, membrane-associated-like
LOC124174076	1.47122	3.46349	12.4198	0.000424817	0.0097371	downregulated postwinter	cuticle protein 16.5-like
LOC124158037	1.4721	-0.811959	8.29422	0.00397715	0.0447571	downregulated postwinter	uncharacterized LOC124158037
LOC124165452	1.47332	3.9858	8.92423	0.00281411	0.0362688	downregulated postwinter	nose resistant to fluoxetine protein 6-like
LOC124162745	1.47416	2.47907	11.2595	0.000792183	0.0150278	downregulated postwinter	probable cytochrome P450 49a1
LOC124162469	1.47636	2.04185	15.743	7.2555e-05	0.0027037	downregulated postwinter	neuropeptides capa receptor-like
LOC124168416	1.47889	6.85028	15.0929	0.000102348	0.00346685	downregulated postwinter	NPC intracellular cholesterol transporter 2
LOC124163618	1.48224	2.73984	13.8512	0.000197868	0.00576287	downregulated postwinter	sodium-coupled monocarboxylate transporter 1-like
LOC124160972	1.48275	10.5085	8.74706	0.00310101	0.0382126	downregulated postwinter	endocuticle structural glycoprotein SgAbd-2-like
LOC124162237	1.4836	6.70562	11.6021	0.000658787	0.0131869	downregulated postwinter	mucin-5AC-like
LOC124169113	1.48973	2.30689	8.9552	0.00276681	0.0359109	downregulated postwinter	hemolymph lipopolysaccharide-binding protein-like
LOC124159875	1.49167	4.87052	8.94195	0.00278696	0.036054	downregulated postwinter	uncharacterized LOC124159875
LOC124163428	1.49217	7.78898	13.5847	0.000228032	0.00638652	downregulated postwinter	cip1-interacting zinc finger protein
LOC124169347	1.49617	5.24504	32.3765	1.27011e-08	1.92958e-06	downregulated postwinter	high affinity cAMP-specific and IBMX-insensitive 3',5'-cyclic phosphodiesterase 8-like
LOC124165341	1.50027	2.24294	12.0119	0.000528623	0.0114102	downregulated postwinter	ejaculatory bulb-specific protein 3-like
LOC124167727	1.50165	2.01439	11.8266	0.000583907	0.0122249	downregulated postwinter	uncharacterized LOC124167727
LOC124154220	1.50196	4.83406	8.05276	0.00454344	0.0489453	downregulated postwinter	luciferin sulfotransferase-like
LOC124156868	1.50519	6.5219	11.8682	0.000571019	0.0120615	downregulated postwinter	peroxidase-like
LOC124154349	1.5074	2.32423	9.52161	0.00203066	0.0291339	downregulated postwinter	uncharacterized LOC124154349
LOC124156627	1.50743	4.08559	14.3205	0.000154176	0.00479541	downregulated postwinter	zinc metalloproteinase nas-13-like
LOC124162156	1.50876	3.01148	17.6238	2.69203e-05	0.00119478	downregulated postwinter	tryptophan 2,3-dioxygenase
LOC124168167	1.52558	7.16486	9.47044	0.00208809	0.0297161	downregulated postwinter	uncharacterized LOC124168167
LOC124157371	1.52827	4.84564	12.445	0.00041911	0.00970011	downregulated postwinter	retinol dehydrogenase 14-like
LOC124155854	1.53642	4.33942	23.5481	1.21831e-06	9.25451e-05	downregulated postwinter	uncharacterized LOC124155854
LOC124162241	1.53668	3.37235	12.981	0.000314673	0.00803697	downregulated postwinter	nose resistant to fluoxetine protein 6-like
LOC124168937	1.54183	0.680379	13.3645	0.000256434	0.00701787	downregulated postwinter	uncharacterized LOC124168937
LOC124160251	1.54569	6.68165	18.9062	1.37303e-05	0.000701312	downregulated postwinter	bifunctional 3'-phosphoadenosine 5'-phosphosulfate synthase 2
LOC124167114	1.54814	-0.762565	9.2489	0.00235637	0.0321323	downregulated postwinter	uncharacterized LOC124167114
LOC124156172	1.55175	2.30649	18.5676	1.63981e-05	0.000802965	downregulated postwinter	uncharacterized LOC124156172
LOC124155043	1.55203	7.09102	13.9874	0.000184035	0.00547945	downregulated postwinter	endocuticle structural glycoprotein SgAbd-8-like
LOC124160565	1.55691	2.27469	11.9177	0.000556026	0.0118506	downregulated postwinter	ATP-binding cassette sub-family C member 4-like
LOC124160315	1.5588	3.81069	11.3905	0.000738225	0.0143645	downregulated postwinter	cuticle protein 19-like
LOC124168980	1.56703	8.35979	11.0626	0.000880886	0.0163196	downregulated postwinter	cuticle protein 63-like
LOC124156444	1.56877	3.53899	14.5372	0.000137421	0.00442512	downregulated postwinter	nose resistant to fluoxetine protein 6-like
LOC124160280	1.56902	2.84877	14.3649	0.000150586	0.00474585	downregulated postwinter	collagen alpha-1(I) chain-like
LOC124160409	1.58206	6.98464	18.3824	1.80718e-05	0.0008792	downregulated postwinter	uncharacterized LOC124160409
LOC124165765	1.58285	4.76539	10.0432	0.0015291	0.0239265	downregulated postwinter	uncharacterized LOC124165765
LOC124165508	1.58325	3.11691	8.30412	0.00395552	0.0446408	downregulated postwinter	larval cuticle protein A3A-like
LOC124161499	1.58342	3.86321	10.5548	0.00115885	0.0199239	downregulated postwinter	neuralized-like protein 4
LOC124162653	1.58386	7.10248	16.4903	4.89007e-05	0.00199132	downregulated postwinter	uncharacterized LOC124162653
LOC124158619	1.58697	1.8014	14.0653	0.000176571	0.00531058	downregulated postwinter	uncharacterized LOC124158619
LOC124169095	1.5872	5.44669	19.5322	9.8916e-06	0.000533977	downregulated postwinter	uncharacterized LOC124169095
LOC124153761	1.58927	6.62562	11.5374	0.000682104	0.0134491	downregulated postwinter	arylalkylamine N-acetyltransferase 1-like
LOC124166980	1.58986	2.12036	16.1448	5.86808e-05	0.00233345	downregulated postwinter	uncharacterized LOC124166980
LOC124174009	1.59044	5.87723	18.7844	1.46357e-05	0.000731784	downregulated postwinter	uncharacterized LOC124174009
LOC124167501	1.59062	2.52923	17.7847	2.47359e-05	0.00113613	downregulated postwinter	uncharacterized LOC124167501
LOC124162278	1.59189	-1.14443	10.4037	0.00125764	0.0210365	downregulated postwinter	uncharacterized LOC124162278
LOC124156043	1.59463	6.68971	13.2966	0.000265891	0.00716092	downregulated postwinter	WAG22 antigen-like
LOC124166362	1.60116	6.30966	22.3975	2.21663e-06	0.000155427	downregulated postwinter	hemolymph lipopolysaccharide-binding protein-like
LOC124167336	1.60319	3.00623	22.9878	1.6303e-06	0.000119253	downregulated postwinter	hemolymph lipopolysaccharide-binding protein-like
LOC124160442	1.60986	4.38551	27.7221	1.40054e-07	1.5367e-05	downregulated postwinter	probable multidrug resistance-associated protein lethal(2)03659
LOC124155237	1.61585	3.87239	21.2329	4.06718e-06	0.000263366	downregulated postwinter	serine protease 44-like
LOC124155070	1.61749	0.799087	11.5744	0.000668664	0.0132876	downregulated postwinter	mucin-5AC-like
LOC124155064	1.6186	2.49057	9.71201	0.00183067	0.0274949	downregulated postwinter	cuticle protein 16.5-like
LOC124154283	1.61974	3.73772	12.044	0.000519587	0.0113174	downregulated postwinter	shematrin-like protein 1
LOC124164873	1.62216	0.347266	10.8453	0.00099045	0.0178101	downregulated postwinter	ejaculatory bulb-specific protein 3-like
LOC124174013	1.62244	3.31711	12.0547	0.00051663	0.0112745	downregulated postwinter	uncharacterized LOC124174013
LOC124167124	1.62668	4.14917	8.51827	0.00351598	0.0412518	downregulated postwinter	elongation of very long chain fatty acids protein AAEL008004
LOC124167526	1.63101	9.99958	14.8034	0.00011932	0.00396061	downregulated postwinter	chitin deacetylase 1
LOC124167807	1.63189	-0.307736	12.2012	0.000477578	0.0105387	downregulated postwinter	uncharacterized LOC124167807
LOC124162383	1.63233	2.53762	14.3183	0.000154357	0.00479541	downregulated postwinter	arylsulfatase J
LOC124155850	1.63673	3.81504	26.3415	2.86072e-07	2.63693e-05	downregulated postwinter	neuralized-like protein 4
LOC124162846	1.63891	7.12447	13.647	0.000220595	0.00623878	downregulated postwinter	uncharacterized LOC124162846
LOC124169139	1.66124	1.84154	12.1128	0.000500766	0.010989	downregulated postwinter	neuralized-like protein 4
LOC124163825	1.66273	-0.394887	10.2041	0.00140125	0.0224998	downregulated postwinter	uncharacterized LOC124163825
LOC124165996	1.66551	1.99997	12.9767	0.000315385	0.00803697	downregulated postwinter	nose resistant to fluoxetine protein 6-like
LOC124161342	1.67462	1.65076	8.12801	0.00435865	0.0475598	downregulated postwinter	cuticle protein 19-like
LOC124156159	1.67976	5.76274	8.36888	0.003817	0.0436176	downregulated postwinter	cuticle protein 76-like
LOC124161271	1.68152	3.12448	16.0918	6.0344e-05	0.00238306	downregulated postwinter	circadian clock-controlled protein daywake-like
LOC124154403	1.68243	3.27418	18.3654	1.82336e-05	0.000879424	downregulated postwinter	uncharacterized LOC124154403
LOC124162666	1.68292	0.329789	8.35499	0.0038463	0.04384	downregulated postwinter	uncharacterized LOC124162666
LOC124162654	1.68876	7.40031	18.3285	1.85904e-05	0.000888919	downregulated postwinter	uncharacterized LOC124162654
LOC124169007	1.69119	1.92093	12.3595	0.000438738	0.00988413	downregulated postwinter	nose resistant to fluoxetine protein 6-like
LOC124157585	1.6945	4.61277	19.7027	9.04731e-06	0.000498654	downregulated postwinter	phospholipase A1 VesT1.02-like
LOC124156204	1.69522	3.09862	12.8682	0.00033422	0.00840871	downregulated postwinter	uncharacterized LOC124156204
LOC124162715	1.69973	4.59854	29.7056	5.02884e-08	6.33955e-06	downregulated postwinter	luciferin 4-monooxygenase-like
LOC124168021	1.69998	0.345517	9.71833	0.00182439	0.0274354	downregulated postwinter	uncharacterized LOC124168021
LOC124163384	1.71602	4.16508	22.3238	2.30332e-06	0.000159616	downregulated postwinter	solute carrier family 23 member 1
LOC124167527	1.72569	5.26244	23.6208	1.17312e-06	9.02696e-05	downregulated postwinter	sodium/hydrogen exchanger 9B2-like
LOC124160354	1.72747	3.47451	12.5668	0.000392664	0.00934351	downregulated postwinter	phospholipase B1, membrane-associated-like
LOC124157588	1.72783	2.31185	15.5989	7.83005e-05	0.00282884	downregulated postwinter	pancreatic lipase-related protein 2-like
LOC124169046	1.73161	7.35737	18.8112	1.44318e-05	0.000724647	downregulated postwinter	protein obstructor-E
LOC124153268	1.73348	4.85712	13.9484	0.000187894	0.00555247	downregulated postwinter	uncharacterized LOC124153268
LOC124159043	1.74244	3.94303	31.0147	2.56075e-08	3.7006e-06	downregulated postwinter	nitric oxide synthase-like protein
LOC124174078	1.74569	6.95674	8.79214	0.00302531	0.0375786	downregulated postwinter	putative mediator of RNA polymerase II transcription subunit 12
LOC124161334	1.76247	4.19553	15.092	0.000102397	0.00346685	downregulated postwinter	pupal cuticle protein 36-like
LOC124157598	1.76262	7.39337	17.7483	2.52142e-05	0.00114918	downregulated postwinter	peroxidase-like
LOC124157249	1.76665	6.36217	27.6497	1.45398e-07	1.5807e-05	downregulated postwinter	uncharacterized LOC124157249
LOC124157285	1.76706	4.76683	28.4496	9.61682e-08	1.11415e-05	downregulated postwinter	mucin-5AC-like
LOC124158278	1.76786	0.0660932	16.8268	4.09517e-05	0.00171476	downregulated postwinter	uncharacterized LOC124158278
LOC124167014	1.77289	2.03442	9.80645	0.00173901	0.0263941	downregulated postwinter	uncharacterized LOC124167014
LOC124155002	1.77537	1.14705	10.7603	0.00103702	0.0184305	downregulated postwinter	uncharacterized LOC124155002
LOC124167176	1.77923	2.49094	8.10933	0.00440379	0.0478648	downregulated postwinter	uncharacterized LOC124167176
LOC124160302	1.7839	1.63029	15.8695	6.78646e-05	0.00259706	downregulated postwinter	larval cuticle protein A3A-like
LOC124167901	1.80046	3.48607	23.9074	1.01081e-06	7.93251e-05	downregulated postwinter	4-coumarate--CoA ligase-like 1
LOC124159173	1.80175	1.68379	10.0851	0.00149471	0.0235536	downregulated postwinter	clavesin-2-like
LOC124165686	1.80217	2.10181	10.7339	0.00105192	0.0186048	downregulated postwinter	organic cation transporter protein-like
LOC124165290	1.80711	5.53807	12.5959	0.000386586	0.00925465	downregulated postwinter	cuticle protein 21-like
LOC124157415	1.8157	-1.15536	10.328	0.00131029	0.0216253	downregulated postwinter	uncharacterized LOC124157415
LOC124166645	1.81846	5.2027	15.2053	9.64316e-05	0.00328366	downregulated postwinter	methyl farnesoate epoxidase-like
LOC124168694	1.82767	1.20069	12.649	0.000375762	0.00915659	downregulated postwinter	nose resistant to fluoxetine protein 6-like
LOC124163259	1.83116	8.04486	18.862	1.40526e-05	0.00070861	downregulated postwinter	mucin-19-like
LOC124174069	1.83184	4.1693	17.0409	3.6584e-05	0.00155943	downregulated postwinter	brachyurin-like
LOC124159232	1.84159	3.94912	12.941	0.000321457	0.00815687	downregulated postwinter	uncharacterized LOC124159232
LOC124174070	1.84525	5.06512	12.9728	0.000316053	0.00803697	downregulated postwinter	uncharacterized LOC124174070
LOC124157476	1.84865	-0.24846	15.4615	8.42012e-05	0.00298288	downregulated postwinter	uncharacterized LOC124157476
LOC124159644	1.85431	-1.65187	9.03427	0.00264964	0.0350036	downregulated postwinter	uncharacterized LOC124159644
LOC124164512	1.8731	-0.0638122	12.5824	0.000389398	0.00928444	downregulated postwinter	uncharacterized LOC124164512
LOC124162590	1.87382	5.48064	16.8374	4.07228e-05	0.00171123	downregulated postwinter	uncharacterized LOC124162590
LOC124160764	1.87617	5.94764	21.2921	3.94348e-06	0.000258178	downregulated postwinter	pancreatic lipase-related protein 2-like
LOC124160303	1.87777	2.39184	8.71724	0.00315215	0.0384065	downregulated postwinter	cuticle protein 19-like
LOC124161139	1.88164	4.46357	14.3377	0.000152771	0.00479541	downregulated postwinter	nuclear pore complex protein NUP62-like
LOC124154623	1.88177	10.9673	14.197	0.000164629	0.00502798	downregulated postwinter	keratin-associated protein 19-2-like
LOC124164214	1.88863	3.6435	13.4745	0.000241826	0.00669543	downregulated postwinter	fibrillin-1-like
LOC124160698	1.88947	0.363574	11.3665	0.000747802	0.0144352	downregulated postwinter	phospholipase A1 2-like
LOC124172440	1.89033	-1.48336	10.3889	0.00126773	0.0210695	downregulated postwinter	uncharacterized LOC124172440
LOC124155102	1.89578	0.157454	13.0301	0.00030652	0.00791343	downregulated postwinter	glucose dehydrogenase [FAD, quinone]-like
LOC124154275	1.90099	2.86058	13.6636	0.000218655	0.00619871	downregulated postwinter	cuticle protein 16.5-like
LOC124162621	1.90366	3.89032	18.6215	1.59409e-05	0.000787082	downregulated postwinter	uncharacterized LOC124162621
LOC124155711	1.9043	-0.967202	10.5039	0.00119123	0.0203109	downregulated postwinter	piggyBac transposable element-derived protein 4-like
LOC124154466	1.91119	2.94471	21.2807	3.96695e-06	0.000258288	downregulated postwinter	sortilin-related receptor-like
LOC124168910	1.91321	8.74988	18.9718	1.32664e-05	0.00068351	downregulated postwinter	protein obstructor-E
LOC124155656	1.91519	5.11102	15.8674	6.794e-05	0.00259706	downregulated postwinter	putative defense protein
LOC124165071	1.93216	-0.0530422	13.1673	0.000284873	0.00755199	downregulated postwinter	protein lethal(2)essential for life-like
LOC124163698	1.93531	4.70027	13.287	0.000267249	0.00718118	downregulated postwinter	uncharacterized LOC124163698
LOC124173096	1.93617	-1.00961	11.0358	0.000893677	0.0164619	downregulated postwinter	uncharacterized LOC124173096
LOC124166476	1.93845	4.53112	29.6712	5.11886e-08	6.3851e-06	downregulated postwinter	pyridoxine/pyridoxamine 5'-phosphate oxidase-like
LOC124156413	1.94865	1.37047	15.6095	7.78617e-05	0.00282884	downregulated postwinter	glucose dehydrogenase [FAD, quinone]-like
LOC124169512	1.95164	2.8919	8.46373	0.00362298	0.0419671	downregulated postwinter	histidine-rich protein PFHRP-III-like
LOC124161340	1.95193	2.6024	12.0223	0.000525668	0.0113671	downregulated postwinter	adult-specific cuticular protein ACP-20-like
LOC124172655	1.95544	0.586686	20.6182	5.60613e-06	0.000338942	downregulated postwinter	zinc finger protein 316-like
LOC124156886	1.96279	3.10069	11.1893	0.000822686	0.0154743	downregulated postwinter	uncharacterized LOC124156886
LOC124160625	1.97113	6.70588	27.394	1.65942e-07	1.74019e-05	downregulated postwinter	neuropeptide-like protein 31
LOC124170315	1.97351	-0.620235	13.5089	0.000237431	0.0066046	downregulated postwinter	uncharacterized LOC124170315
LOC124153819	1.97763	5.80263	10.2753	0.00134825	0.0219461	downregulated postwinter	glycine-rich cell wall structural protein-like
LOC124155001	1.98429	4.8637	23.7778	1.08122e-06	8.42923e-05	downregulated postwinter	uncharacterized LOC124155001
LOC124155519	1.99482	6.99362	9.62903	0.00191525	0.0281039	downregulated postwinter	clavesin-1
LOC124162280	2.00027	3.27528	17.4971	2.87749e-05	0.00126759	downregulated postwinter	uncharacterized LOC124162280
LOC124157737	2.01107	0.963977	15.9289	6.57672e-05	0.00253857	downregulated postwinter	serpin B11-like
LOC124161263	2.01412	5.45081	22.4203	2.19051e-06	0.000154509	downregulated postwinter	protein takeout-like
LOC124153703	2.03528	0.865224	10.4453	0.00122962	0.0207269	downregulated postwinter	uncharacterized LOC124153703
LOC124153207	2.03797	3.77532	30.0484	4.21391e-08	5.48734e-06	downregulated postwinter	uncharacterized LOC124153207
LOC124159698	2.03927	6.63911	13.8439	0.000198645	0.00576948	downregulated postwinter	carbonic anhydrase 2-like
LOC124157323	2.05426	5.61847	26.6688	2.41496e-07	2.31017e-05	downregulated postwinter	peptide transporter family 1-like
LOC124166851	2.05538	4.46678	19.8001	8.59796e-06	0.000483704	downregulated postwinter	neurotrimin-like
LOC124153261	2.06067	8.10578	11.8366	0.000580766	0.0122023	downregulated postwinter	uncharacterized LOC124153261
LOC124160980	2.06993	11.4094	14.0091	0.000181924	0.00544394	downregulated postwinter	endocuticle structural glycoprotein ABD-4-like
LOC124162699	2.07068	5.61603	30.663	3.06967e-08	4.33043e-06	downregulated postwinter	uncharacterized LOC124162699
LOC124161346	2.07212	0.674505	9.46973	0.0020889	0.0297161	downregulated postwinter	cuticle protein 7-like
LOC124161344	2.07314	3.11029	15.7568	7.20289e-05	0.00269256	downregulated postwinter	cuticle protein 19-like
LOC124154222	2.07634	5.22793	34.5547	4.14432e-09	7.44093e-07	downregulated postwinter	luciferin sulfotransferase-like
LOC124168864	2.07659	2.3784	25.7247	3.93761e-07	3.40589e-05	downregulated postwinter	uncharacterized LOC124168864
LOC124161328	2.07752	4.43582	14.1693	0.000167073	0.00507646	downregulated postwinter	cuticle protein 7-like
LOC124160322	2.0866	0.885798	11.3704	0.000746245	0.0144352	downregulated postwinter	cuticle protein 7-like
LOC124168277	2.09219	2.64147	24.297	8.25691e-07	6.70167e-05	downregulated postwinter	uncharacterized LOC124168277
LOC124153252	2.0922	5.90365	14.6436	0.000129878	0.00422818	downregulated postwinter	ctenidin-1-like
LOC124161329	2.11494	3.76179	11.559	0.000674211	0.0133379	downregulated postwinter	cuticle protein 19-like
LOC124156416	2.13453	4.90976	25.4769	4.47716e-07	3.81686e-05	downregulated postwinter	glucose dehydrogenase [FAD, quinone]-like
LOC124165073	2.14729	2.95035	19.7163	8.98339e-06	0.000497445	downregulated postwinter	alpha-crystallin A chain-like
LOC124161504	2.14824	4.49868	37.1102	1.11641e-09	2.59401e-07	downregulated postwinter	aminopeptidase N-like
LOC124161343	2.14825	3.08168	15.6521	7.61263e-05	0.00280389	downregulated postwinter	cuticle protein 8-like
LOC124156203	2.15792	3.59008	41.814	1.00384e-10	2.97388e-08	downregulated postwinter	uncharacterized LOC124156203
LOC124165780	2.16434	5.93961	30.1362	4.02733e-08	5.36223e-06	downregulated postwinter	basic salivary proline-rich protein 2-like
LOC124165080	2.17269	1.98757	20.0423	7.57463e-06	0.000435725	downregulated postwinter	mucin-5AC-like
LOC124168334	2.17458	0.214359	16.3973	5.13587e-05	0.00207714	downregulated postwinter	uncharacterized LOC124168334
LOC124165315	2.18637	6.07546	29.2747	6.281e-08	7.67319e-06	downregulated postwinter	uncharacterized LOC124165315
LOC124174012	2.19455	6.58346	20.239	6.83437e-06	0.000404936	downregulated postwinter	uncharacterized LOC124174012
LOC124169818	2.19583	1.71962	16.0797	6.07329e-05	0.00238306	downregulated postwinter	cuticle protein 1-like
LOC124162067	2.19946	3.18261	19.2802	1.12872e-05	0.000594461	downregulated postwinter	arylsulfatase B-like
LOC124162257	2.20144	2.94492	18.1363	2.05639e-05	0.000970846	downregulated postwinter	uncharacterized LOC124162257
LOC124174102	2.20433	6.85367	8.17947	0.00423672	0.0467025	downregulated postwinter	uncharacterized LOC124174102
LOC124160555	2.20659	3.5368	20.125	7.25439e-06	0.000423471	downregulated postwinter	phospholipase B1, membrane-associated-like
LOC124161505	2.21149	3.06659	16.8978	3.94475e-05	0.00166699	downregulated postwinter	protein takeout-like
LOC124153782	2.21401	5.15873	22.5203	2.07939e-06	0.000148439	downregulated postwinter	putative fatty acyl-CoA reductase CG5065
LOC124161336	2.22385	1.49499	13.3524	0.000258096	0.00703421	downregulated postwinter	adult-specific cuticular protein ACP-20-like
LOC124170137	2.22884	-0.884688	16.5267	4.79686e-05	0.0019601	downregulated postwinter	uncharacterized LOC124170137
LOC124156537	2.24188	1.47055	24.781	6.42287e-07	5.28549e-05	downregulated postwinter	uncharacterized LOC124156537
LOC124169767	2.24344	0.393102	11.5723	0.000669426	0.0132876	downregulated postwinter	cuticle protein 1-like
LOC124167233	2.24465	2.69576	24.8135	6.31544e-07	5.27028e-05	downregulated postwinter	uncharacterized LOC124167233
LOC124160310	2.25037	1.69056	8.13337	0.0043458	0.0474634	downregulated postwinter	cuticle protein 7-like
LOC124163453	2.25402	7.12324	28.8961	7.63674e-08	9.14095e-06	downregulated postwinter	actin-5C-like
LOC124165899	2.25517	8.26586	22.3792	2.23787e-06	0.000155993	downregulated postwinter	U-scoloptoxin(01)-Er1a-like
LOC124160355	2.25862	3.43054	26.0691	3.29408e-07	2.97976e-05	downregulated postwinter	phospholipase B1, membrane-associated-like
LOC124158804	2.26635	5.98151	12.8187	0.000343172	0.00859744	downregulated postwinter	uncharacterized LOC124158804
LOC124154395	2.26766	-1.06165	13.9115	0.000191623	0.00562062	downregulated postwinter	uncharacterized LOC124154395
LOC124158554	2.27206	9.92298	15.6165	7.75757e-05	0.00282884	downregulated postwinter	endocuticle structural glycoprotein ABD-5-like
LOC124163031	2.27565	2.72443	8.86623	0.00290494	0.0368166	downregulated postwinter	WW domain-containing protein C2F3.14c-like
LOC124155860	2.30838	2.83243	25.7838	3.81876e-07	3.37704e-05	downregulated postwinter	pancreatic lipase-related protein 2-like
LOC124155387	2.31673	5.62517	10.0141	0.00155349	0.0241585	downregulated postwinter	uncharacterized LOC124155387
LOC124165344	2.32042	2.23075	21.6829	3.21645e-06	0.000216562	downregulated postwinter	ejaculatory bulb-specific protein 3-like
LOC124164250	2.32137	3.41594	34.9808	3.32977e-09	6.36415e-07	downregulated postwinter	uncharacterized LOC124164250
LOC124165415	2.35195	8.12423	23.3699	1.33655e-06	9.96108e-05	downregulated postwinter	cuticle protein 21-like
LOC124160830	2.37124	2.84261	21.8345	2.97208e-06	0.000201252	downregulated postwinter	protein takeout-like
LOC124164285	2.37466	0.164792	16.6425	4.51285e-05	0.00185685	downregulated postwinter	uncharacterized LOC124164285
LOC124161845	2.388	-0.442508	20.5031	5.95347e-06	0.000356306	downregulated postwinter	uncharacterized LOC124161845
LOC124154274	2.39748	6.81305	25.8213	3.74526e-07	3.33699e-05	downregulated postwinter	cuticle protein 16.5-like
LOC124157518	2.39842	6.70031	22.4576	2.14833e-06	0.000152441	downregulated postwinter	extensin-2
LOC124163274	2.46202	4.71439	34.837	3.58491e-09	6.74304e-07	downregulated postwinter	predicted GPI-anchored protein 58
LOC124160727	2.46595	5.50892	44.7234	2.26926e-11	7.68307e-09	downregulated postwinter	ctenidin-3-like
LOC124154984	2.46674	5.90539	30.4225	3.47467e-08	4.73274e-06	downregulated postwinter	uncharacterized LOC124154984
LOC124172984	2.46776	-1.04708	9.26554	0.00233505	0.0319519	downregulated postwinter	insulin-like growth factor-binding protein complex acid labile subunit
LOC124160308	2.48053	1.77946	14.4075	0.000147217	0.00465205	downregulated postwinter	cuticle protein 19-like
LOC124174133	2.48238	2.84787	28.7916	8.06005e-08	9.55116e-06	downregulated postwinter	uncharacterized LOC124174133
LOC124160313	2.49274	2.88919	15.57	7.95052e-05	0.00285496	downregulated postwinter	cuticle protein 19-like
LOC124153165	2.49529	6.95206	20.7793	5.15374e-06	0.000318082	downregulated postwinter	uncharacterized LOC124153165
LOC124174101	2.50617	7.01357	11.0803	0.000872491	0.0162308	downregulated postwinter	uncharacterized LOC124174101
LOC124165937	2.50774	8.34701	11.8115	0.00058866	0.0122594	downregulated postwinter	larval cuticle protein A3A-like
LOC124160300	2.509	6.26045	15.601	7.82126e-05	0.00282884	downregulated postwinter	cuticle protein 19-like
LOC124156384	2.51137	6.07936	66.755	3.07439e-16	2.14303e-13	downregulated postwinter	tubulin alpha-1 chain-like
LOC124153554	2.52276	4.70098	36.5482	1.48938e-09	3.15164e-07	downregulated postwinter	cytochrome P450 6k1-like
LOC124161335	2.5237	2.36298	19.2308	1.15829e-05	0.000607333	downregulated postwinter	cuticle protein 19-like
LOC124165009	2.55881	8.05383	20.9566	4.69811e-06	0.000293014	downregulated postwinter	uncharacterized LOC124165009
LOC124155101	2.56544	2.93606	32.8472	9.96928e-09	1.57515e-06	downregulated postwinter	glucose dehydrogenase [FAD, quinone]-like
LOC124160312	2.57238	6.58417	19.4789	1.01716e-05	0.0005454	downregulated postwinter	cuticle protein 19-like
LOC124158155	2.6015	4.03304	13.2691	0.000269816	0.00722193	downregulated postwinter	lipase member H-like
LOC124169180	2.61857	6.19876	22.2897	2.34455e-06	0.000161529	downregulated postwinter	cuticle protein 16.5-like
LOC124160311	2.62212	3.29102	30.3884	3.53639e-08	4.76207e-06	downregulated postwinter	cuticle protein 19-like
LOC124159713	2.63949	2.9776	26.8577	2.18998e-07	2.14473e-05	downregulated postwinter	zinc metalloproteinase nas-36
LOC124166780	2.64917	4.91328	25.2575	5.01633e-07	4.24596e-05	downregulated postwinter	pro-resilin-like
LOC124165072	2.66743	1.50269	21.3734	3.77981e-06	0.000250227	downregulated postwinter	alpha-crystallin A chain-like
LOC124161341	2.67718	-0.000233044	19.7968	8.61279e-06	0.000483704	downregulated postwinter	cuticle protein 19-like
LOC124162749	2.68366	3.29554	36.3751	1.62766e-09	3.38382e-07	downregulated postwinter	uncharacterized LOC124162749
LOC124156856	2.6926	6.55293	17.4159	3.00307e-05	0.00131315	downregulated postwinter	proline-rich extensin-like protein EPR1
LOC124165660	2.73265	1.77049	9.01578	0.00267659	0.0352027	downregulated postwinter	uncharacterized LOC124165660
LOC124153260	2.73735	4.34425	29.9565	4.41852e-08	5.69124e-06	downregulated postwinter	uncharacterized LOC124153260
LOC124162494	2.74808	3.22475	27.0061	2.02817e-07	2.01965e-05	downregulated postwinter	uncharacterized LOC124162494
LOC124165512	2.75235	6.07642	8.93037	0.00280468	0.0362436	downregulated postwinter	larval cuticle protein A3A-like
LOC124165707	2.77443	6.46712	18.9307	1.35552e-05	0.000695363	downregulated postwinter	larval cuticle protein A3A-like
LOC124153820	2.78657	7.42911	26.6668	2.4174e-07	2.31017e-05	downregulated postwinter	glycine-rich cell wall structural protein 1-like
LOC124169626	2.81264	8.77601	18.3272	1.86035e-05	0.000888919	downregulated postwinter	cuticle protein 7-like
LOC124174132	2.81949	2.67305	38.2109	6.34961e-10	1.60091e-07	downregulated postwinter	uncharacterized LOC124174132
LOC124167719	2.82235	7.45038	15.672	7.53322e-05	0.00278964	downregulated postwinter	glycine-rich cell wall structural protein 1.0-like
LOC124161385	2.84413	3.38976	36.2149	1.76712e-09	3.54922e-07	downregulated postwinter	endocuticle structural glycoprotein ABD-4-like
LOC124170135	2.91782	7.14661	27.4466	1.61496e-07	1.70868e-05	downregulated postwinter	uncharacterized LOC124170135
LOC124162104	2.92992	0.934413	27.0991	1.93287e-07	1.94989e-05	downregulated postwinter	uncharacterized LOC124162104
LOC124153927	2.93428	1.79269	33.9264	5.72382e-09	9.68961e-07	downregulated postwinter	uncharacterized LOC124153927
LOC124162209	2.93626	6.54825	27.9506	1.2445e-07	1.40451e-05	downregulated postwinter	glycine-rich protein 1-like
LOC124155444	2.94323	2.86254	27.7819	1.35793e-07	1.51806e-05	downregulated postwinter	vasotab-like
LOC124156461	2.96904	7.88649	22.719	1.87503e-06	0.000136313	downregulated postwinter	cuticle protein 21.3-like
LOC124156409	2.97247	6.84206	22.5866	2.00881e-06	0.000144269	downregulated postwinter	glucose dehydrogenase [FAD, quinone]-like
LOC124167607	2.98547	1.26043	28.2485	1.06698e-07	1.21575e-05	downregulated postwinter	peroxidase-like
LOC124174100	2.99693	6.30356	15.2859	9.24034e-05	0.00319	downregulated postwinter	uncharacterized LOC124174100
LOC124160266	3.0027	2.69487	34.296	4.7336e-09	8.249e-07	downregulated postwinter	phospholipase B1, membrane-associated-like
LOC124155796	3.00975	5.40651	40.6326	1.83713e-10	4.94772e-08	downregulated postwinter	putative defense protein 1
LOC124169280	3.01038	2.89135	27.0903	1.94167e-07	1.94989e-05	downregulated postwinter	cuticle protein 1-like
LOC124160225	3.03488	7.03469	23.749	1.09755e-06	8.50061e-05	downregulated postwinter	endocuticle structural glycoprotein SgAbd-2-like
LOC124161338	3.0631	1.84812	25.7389	3.90875e-07	3.40578e-05	downregulated postwinter	cuticle protein 19-like
LOC124153817	3.08065	5.0878	29.6446	5.18972e-08	6.40606e-06	downregulated postwinter	tetra-peptide repeat homeobox protein 1-like
LOC124160325	3.08251	2.73322	23.0534	1.5756e-06	0.000115968	downregulated postwinter	cuticle protein 19-like
LOC124166017	3.08347	5.1302	17.6888	2.60156e-05	0.00116774	downregulated postwinter	larval cuticle protein A3A-like
LOC124169377	3.09494	1.48584	38.1082	6.69279e-10	1.65228e-07	downregulated postwinter	neuralized-like protein 4
LOC124167197	3.10952	5.12229	41.2288	1.35414e-10	3.73175e-08	downregulated postwinter	uncharacterized LOC124167197
LOC124164255	3.13285	0.991981	27.2227	1.8132e-07	1.86839e-05	downregulated postwinter	uncharacterized LOC124164255
LOC124174011	3.17784	5.0437	44.1045	3.11312e-11	9.708e-09	downregulated postwinter	uncharacterized LOC124174011
LOC124160301	3.18045	3.78567	20.9703	4.66454e-06	0.000293014	downregulated postwinter	cuticle protein 19-like
LOC124159802	3.19238	8.96697	27.5613	1.5219e-07	1.62473e-05	downregulated postwinter	uncharacterized LOC124159802
LOC124155063	3.2118	5.31433	20.0461	7.55956e-06	0.000435725	downregulated postwinter	cuticle protein 76-like
LOC124170176	3.21827	0.710376	14.2341	0.000161415	0.00494255	downregulated postwinter	uncharacterized LOC124170176
LOC124161361	3.2707	1.99998	14.6621	0.000128609	0.00419838	downregulated postwinter	phospholipase B1, membrane-associated-like
LOC124154281	3.27314	6.82119	33.1011	8.74875e-09	1.4399e-06	downregulated postwinter	cuticle protein 16.5-like
LOC124156410	3.27959	3.07055	27.5685	1.51632e-07	1.62473e-05	downregulated postwinter	glucose dehydrogenase [FAD, quinone]-like
LOC124160320	3.32403	1.61434	29.1643	6.64926e-08	8.04017e-06	downregulated postwinter	cuticle protein 7-like
LOC124174014	3.32562	4.068	52.2697	4.83787e-13	2.20495e-10	downregulated postwinter	uncharacterized LOC124174014
LOC124160318	3.3627	2.95005	31.5955	1.89864e-08	2.81237e-06	downregulated postwinter	adult-specific cuticular protein ACP-20-like
LOC124164301	3.39671	3.40406	105.739	8.4112e-25	9.96727e-21	downregulated postwinter	uncharacterized LOC124164301
LOC124169622	3.39908	6.03428	26.4836	2.65785e-07	2.51964e-05	downregulated postwinter	A-kinase anchor protein 14-like
LOC124153701	3.3993	1.44044	23.4282	1.29662e-06	9.72463e-05	downregulated postwinter	uncharacterized LOC124153701
LOC124165078	3.41006	1.3528	30.8713	2.75723e-08	3.93653e-06	downregulated postwinter	heat shock protein 23-like
LOC124165956	3.42753	4.65245	26.4574	2.69416e-07	2.53379e-05	downregulated postwinter	uncharacterized LOC124165956
LOC124158292	3.43761	2.65086	36.2736	1.71471e-09	3.50332e-07	downregulated postwinter	major royal jelly protein 1-like
LOC124165004	3.4662	8.34591	33.0303	9.0734e-09	1.47287e-06	downregulated postwinter	cuticle protein 21-like
LOC124165008	3.47617	6.01059	23.5353	1.22646e-06	9.25702e-05	downregulated postwinter	cuticle protein 18.6-like
LOC124153818	3.47893	6.43342	26.8235	2.22907e-07	2.16512e-05	downregulated postwinter	uncharacterized LOC124153818
LOC124155394	3.50742	4.20368	57.6684	3.10252e-14	1.53187e-11	downregulated postwinter	glycine-rich cell wall structural protein 1-like
LOC124165427	3.52836	7.47937	30.5089	3.32345e-08	4.5794e-06	downregulated postwinter	larval cuticle protein A3A-like
LOC124154668	3.52984	1.51012	30.5719	3.21712e-08	4.48505e-06	downregulated postwinter	cuticle protein 64-like
LOC124165969	3.53673	8.07652	19.9504	7.94784e-06	0.000452797	downregulated postwinter	proline-, glutamic acid- and leucine-rich protein 1-like
LOC124160277	3.55906	4.51691	50.6658	1.09513e-12	4.63476e-10	downregulated postwinter	uncharacterized LOC124160277
LOC124156161	3.5662	7.22012	33.4274	7.39735e-09	1.23463e-06	downregulated postwinter	skin secretory protein xP2-like
LOC124167171	3.57482	8.01293	27.7452	1.3839e-07	1.53263e-05	downregulated postwinter	keratin, type I cytoskeletal 9-like
LOC124160365	3.59097	1.72009	36.8639	1.26669e-09	2.83212e-07	downregulated postwinter	endocuticle structural glycoprotein SgAbd-2-like
LOC124166813	3.6092	5.52291	103.677	2.3815e-24	1.118e-20	downregulated postwinter	neuralized-like protein 4
LOC124174075	3.65524	8.00809	34.1878	5.00407e-09	8.59394e-07	downregulated postwinter	cuticle protein 38-like
LOC124165721	3.66304	6.51911	32.7148	1.06722e-08	1.65113e-06	downregulated postwinter	cuticle protein 21-like
LOC124165507	3.67025	3.42709	20.9585	4.69351e-06	0.000293014	downregulated postwinter	larval cuticle protein A3A-like
LOC124164208	3.68336	3.36618	24.7934	6.38155e-07	5.28549e-05	downregulated postwinter	uncharacterized LOC124164208
LOC124173241	3.69221	0.0755875	49.4243	2.06177e-12	8.14398e-10	downregulated postwinter	uncharacterized LOC124173241
LOC124156160	3.70264	6.91637	34.7819	3.68784e-09	6.82827e-07	downregulated postwinter	titin-like
LOC124165510	3.7048	3.71028	26.2699	2.96886e-07	2.70623e-05	downregulated postwinter	larval cuticle protein A3A-like
LOC124165509	3.7793	4.04939	18.6487	1.57152e-05	0.000779186	downregulated postwinter	larval cuticle protein A3A-like
LOC124157378	3.80428	9.76341	25.5236	4.37012e-07	3.7526e-05	downregulated postwinter	glycine-rich cell wall structural protein
LOC124163847	3.8288	6.6424	103.335	2.83038e-24	1.118e-20	downregulated postwinter	proline-, glutamic acid- and leucine-rich protein 1-like
LOC124165006	3.8385	6.68594	32.7045	1.07289e-08	1.65113e-06	downregulated postwinter	cuticle protein 18.6-like
LOC124153823	3.84687	8.69106	24.1484	8.91886e-07	7.14111e-05	downregulated postwinter	cuticle protein 63-like
LOC124155015	3.85065	3.22107	62.3862	2.82298e-15	1.52056e-12	downregulated postwinter	uncharacterized LOC124155015
LOC124154997	3.85559	3.46547	36.9842	1.19087e-09	2.71382e-07	downregulated postwinter	uncharacterized LOC124154997
LOC124163317	3.86984	2.22625	36.5587	1.48134e-09	3.15164e-07	downregulated postwinter	uncharacterized LOC124163317
LOC124166051	4.03729	1.37448	35.4346	2.63765e-09	5.20935e-07	downregulated postwinter	allergen Tha p 1-like
LOC124165939	4.0485	5.32134	27.357	1.69154e-07	1.75831e-05	downregulated postwinter	larval cuticle protein A3A-like
LOC124174010	4.14706	5.2536	61.5848	4.24086e-15	2.18496e-12	downregulated postwinter	uncharacterized LOC124174010
LOC124165288	4.15019	8.37408	34.352	4.59935e-09	8.13467e-07	downregulated postwinter	cuticle protein 21-like
LOC124165014	4.15148	6.30621	36.6795	1.39238e-09	3.05549e-07	downregulated postwinter	cuticle protein 21-like
LOC124169629	4.26114	7.4213	34.7442	3.75988e-09	6.85456e-07	downregulated postwinter	cuticle protein 38-like
LOC124165563	4.26209	7.58956	41.9265	9.47691e-11	2.87952e-08	downregulated postwinter	cuticle protein 8-like
LOC124155905	4.32335	11.5479	97.7079	4.84894e-23	1.1492e-19	downregulated postwinter	somatomedin-B and thrombospondin type-1 domain-containing protein
LOC124158165	4.33341	2.93604	40.3183	2.15774e-10	5.68204e-08	downregulated postwinter	transmembrane protease serine 9-like
LOC124153166	4.34437	9.44492	27.1977	1.83678e-07	1.87636e-05	downregulated postwinter	uncharacterized LOC124153166
LOC124165513	4.36386	4.95432	28.4361	9.6842e-08	1.11415e-05	downregulated postwinter	larval cuticle protein A3A-like
LOC124167267	4.40968	6.20765	44.2797	2.84654e-11	9.18815e-09	downregulated postwinter	pro-resilin-like
LOC124155096	4.52979	4.10589	65.2122	6.72504e-16	3.98458e-13	downregulated postwinter	uncharacterized LOC124155096
LOC124174008	4.54358	4.74295	67.5994	2.00327e-16	1.48367e-13	downregulated postwinter	uncharacterized LOC124174008
LOC124158156	4.67039	2.51264	40.2653	2.21713e-10	5.71152e-08	downregulated postwinter	mucin-2-like
LOC124165013	4.73924	5.09631	48.6823	3.00976e-12	1.1505e-09	downregulated postwinter	cuticle protein 21-like
LOC124158158	4.74795	2.581	45.303	1.68786e-11	5.8827e-09	downregulated postwinter	peroxidase-like
LOC124174016	4.86659	4.75313	76.3955	2.32184e-18	3.0571e-15	downregulated postwinter	probable serine/threonine-protein kinase kinX
LOC124165431	4.88284	7.43002	48.415	3.44922e-12	1.27729e-09	downregulated postwinter	larval cuticle protein A3A-like
LOC124165015	5.02008	6.88501	35.0712	3.17861e-09	6.17484e-07	downregulated postwinter	larval cuticle protein A2B-like
LOC124166018	5.11956	4.01294	71.2438	3.15704e-17	2.85682e-14	downregulated postwinter	cuticle protein 21-like
LOC124165012	5.14618	4.79537	53.747	2.28038e-13	1.0809e-10	downregulated postwinter	larval cuticle protein A1A-like
LOC124160208	5.17481	4.96506	49.479	2.00508e-12	8.14398e-10	downregulated postwinter	H/ACA ribonucleoprotein complex subunit GAR1-like
LOC124165479	5.17971	7.64069	45.4778	1.54375e-11	5.54348e-09	downregulated postwinter	larval cuticle protein A2B-like
LOC124173242	5.18436	-0.847048	77.6877	1.20692e-18	1.78775e-15	downregulated postwinter	uncharacterized LOC124173242
LOC124159813	5.24899	3.77721	44.2644	2.86887e-11	9.18815e-09	downregulated postwinter	pro-resilin-like
LOC124155065	5.24978	6.09225	75.5345	3.59085e-18	4.25516e-15	downregulated postwinter	cuticle protein 67-like
LOC124174099	5.25107	6.65234	8.52323	0.00350642	0.0411938	downregulated postwinter	uncharacterized LOC124174099
LOC124155066	5.40827	7.468	65.9792	4.55697e-16	2.84211e-13	downregulated postwinter	cuticle protein 67-like
LOC124174108	5.74867	4.13539	71.112	3.37515e-17	2.85682e-14	downregulated postwinter	uncharacterized LOC124174108
LOC124165016	5.78268	8.40273	51.364	7.67342e-13	3.36778e-10	downregulated postwinter	cuticle protein 18.6-like
LOC124173758	5.82053	-0.240387	85.8663	1.92526e-20	3.80238e-17	downregulated postwinter	U2 spliceosomal RNA
LOC124156458	5.94535	5.23518	101.702	6.45419e-24	1.91205e-20	downregulated postwinter	nuclear transcription factor Y subunit beta-like
LOC124155067	6.03806	7.81412	73.6159	9.48986e-18	1.02232e-14	downregulated postwinter	larval/pupal cuticle protein H1C-like
LOC124165010	6.09995	6.88035	72.9321	1.34188e-17	1.32511e-14	downregulated postwinter	larval cuticle protein A2B-like
LOC124174081	6.24038	6.96506	81.401	1.84261e-19	3.11928e-16	downregulated postwinter	larval cuticle protein F1-like
LOC124169389	6.44472	6.56181	66.5718	3.37376e-16	2.22106e-13	downregulated postwinter	RNA-binding protein rnp-1-like
LOC124166019	6.88124	6.85097	62.4082	2.79155e-15	1.52056e-12	downregulated postwinter	cuticle protein 21-like

## Sheet: B) Specific
Gene	logFC	logCPM	LR	PValue	FDR	Direction	gene_name
LOC124163587	-4.34771	1.68759	69.1311	9.21299e-17	7.27826e-14	upregulated postwinter	juvenile hormone esterase-like
LOC124169542	-3.70139	4.67867	20.0942	7.37198e-06	0.000428225	upregulated postwinter	uncharacterized LOC124169542
LOC124165940	-3.43375	0.428245	26.8911	2.15245e-07	2.12555e-05	upregulated postwinter	histone-lysine N-methyltransferase SETD1B-like
LOC124166707	-3.3127	0.292743	24.3638	7.97528e-07	6.51773e-05	upregulated postwinter	uncharacterized LOC124166707
LOC124155842	-3.12095	1.92131	41.5996	1.12016e-10	3.23753e-08	upregulated postwinter	nose resistant to fluoxetine protein 6-like
LOC124153214	-2.96107	-0.581716	24.0167	9.55014e-07	7.54461e-05	upregulated postwinter	uncharacterized LOC124153214
LOC124154115	-2.93979	3.73579	15.2363	9.48639e-05	0.00324895	upregulated postwinter	inactive pancreatic lipase-related protein 1-like
LOC124157381	-2.90443	0.427859	26.379	2.80571e-07	2.61793e-05	upregulated postwinter	uncharacterized LOC124157381
LOC124156978	-2.82304	-0.104151	17.7108	2.57156e-05	0.00116367	upregulated postwinter	uncharacterized LOC124156978
LOC124164335	-2.69116	4.14886	37.6447	8.48785e-10	2.01162e-07	upregulated postwinter	prion-like-(Q/N-rich) domain-bearing protein 25
LOC124168045	-2.68323	-1.11842	19.7769	8.70293e-06	0.000484177	upregulated postwinter	uncharacterized LOC124168045
LOC124154513	-2.67154	1.87011	14.6698	0.000128082	0.00419275	upregulated postwinter	brachyurin-like
LOC124158809	-2.60843	-0.609612	19.196	1.17963e-05	0.000615796	upregulated postwinter	uncharacterized LOC124158809
LOC124154708	-2.52899	-0.64608	21.5898	3.37637e-06	0.000226045	upregulated postwinter	NEDD8-activating enzyme E1 catalytic subunit-like
LOC124166566	-2.49658	-1.07858	16.8939	3.95294e-05	0.00166699	upregulated postwinter	uncharacterized LOC124166566
LOC124167740	-2.49541	1.09426	29.8702	4.61955e-08	5.8862e-06	upregulated postwinter	uncharacterized LOC124167740
LOC124163723	-2.48128	3.87987	41.3579	1.26756e-10	3.57632e-08	upregulated postwinter	neuralized-like protein 4
LOC124165966	-2.467	0.813762	12.0361	0.000521802	0.0113248	upregulated postwinter	uncharacterized LOC124165966
LOC124156906	-2.43257	-1.74019	19.3691	1.07737e-05	0.000572505	upregulated postwinter	uncharacterized LOC124156906
LOC124154993	-2.40817	0.513056	18.1949	1.99412e-05	0.000945215	upregulated postwinter	uncharacterized LOC124154993
LOC124162556	-2.33913	0.343791	14.8661	0.000115421	0.00384195	upregulated postwinter	vegetative cell wall protein gp1-like
LOC124157014	-2.33611	-0.0313212	10.5437	0.00116587	0.0199647	upregulated postwinter	uncharacterized LOC124157014
LOC124160961	-2.30639	-1.595	15.7079	7.39142e-05	0.00274572	upregulated postwinter	rhodopsin-like
LOC124163963	-2.29133	0.382296	11.8328	0.000581976	0.012206	upregulated postwinter	cell death abnormality protein 1-like
LOC124154500	-2.23464	-0.373037	17.6975	2.58965e-05	0.00116682	upregulated postwinter	metalloendopeptidase OMA1, mitochondrial-like
LOC124173047	-2.17519	0.592573	19.528	9.9135e-06	0.000533977	upregulated postwinter	uncharacterized LOC124173047
LOC124162871	-2.16863	-0.219616	13.5944	0.000226858	0.0063703	upregulated postwinter	transient receptor potential protein-like
LOC124161526	-2.13951	1.29013	23.2539	1.41961e-06	0.00010514	upregulated postwinter	uncharacterized LOC124161526
LOC124169645	-2.1303	3.04716	16.3222	5.34352e-05	0.00215377	upregulated postwinter	trypsin-1-like
LOC124170114	-2.08774	-0.670889	16.1193	5.94733e-05	0.00235705	upregulated postwinter	oocyte zinc finger protein XlCOF6-like
LOC124153188	-2.08043	-1.12627	15.7865	7.09049e-05	0.00265893	upregulated postwinter	atrial natriuretic peptide-converting enzyme-like
LOC124162530	-2.05363	-1.00303	16.4788	4.91979e-05	0.00199656	upregulated postwinter	splicing factor, proline- and glutamine-rich-like
LOC124173025	-2.05128	0.466882	13.3082	0.000264253	0.00713303	upregulated postwinter	uncharacterized LOC124173025
LOC124168146	-2.03735	-0.400096	17.3833	3.055e-05	0.00133094	upregulated postwinter	uncharacterized LOC124168146
LOC124157304	-1.99487	6.47406	31.4746	2.02064e-08	2.95612e-06	upregulated postwinter	uncharacterized LOC124157304
LOC124157665	-1.96358	-0.464453	14.246	0.000160398	0.00492415	upregulated postwinter	juvenile hormone acid O-methyltransferase
LOC124168748	-1.95975	-1.8032	12.9267	0.000323922	0.00818439	upregulated postwinter	vegetative cell wall protein gp1-like
LOC124169451	-1.9437	7.62248	11.7617	0.000604634	0.0124607	upregulated postwinter	fibrous sheath CABYR-binding protein-like
LOC124156454	-1.94001	-0.754656	11.8005	0.000592138	0.0122959	upregulated postwinter	uncharacterized LOC124156454
LOC124159209	-1.93883	1.27906	17.24	3.29435e-05	0.00141956	upregulated postwinter	adenylate cyclase type 10-like
LOC124161451	-1.93361	1.29475	15.8886	6.71816e-05	0.00258475	upregulated postwinter	lysine-specific demethylase 6B-like
LOC124161544	-1.92088	0.19325	12.4005	0.000429225	0.00978897	upregulated postwinter	platelet glycoprotein V-like
LOC124158186	-1.90239	2.42832	17.84	2.40279e-05	0.0011079	upregulated postwinter	leucine-rich repeat extensin-like protein 5
LOC124169644	-1.89978	4.23065	10.3109	0.00132246	0.0217353	upregulated postwinter	trypsin-1-like
LOC124164966	-1.89131	-0.356857	15.6079	7.79278e-05	0.00282884	upregulated postwinter	uncharacterized LOC124164966
LOC124166803	-1.88459	-0.447524	11.2662	0.000789305	0.0150278	upregulated postwinter	uncharacterized LOC124166803
LOC124174233	-1.86871	0.135358	8.52264	0.00350756	0.0411938	upregulated postwinter	venom serine carboxypeptidase-like
LOC124174211	-1.86676	-1.85569	11.731	0.000614665	0.0125366	upregulated postwinter	flocculation protein FLO11-like
LOC124170100	-1.86307	-1.45927	10.7396	0.00104865	0.0185829	upregulated postwinter	uncharacterized LOC124170100
LOC124159856	-1.86293	-0.443538	14.3223	0.000154032	0.00479541	upregulated postwinter	neuropeptide SIFamide
LOC124163528	-1.85961	1.86111	19.8144	8.53383e-06	0.000483704	upregulated postwinter	neuralized-like protein 4
LOC124170351	-1.84335	-0.311207	10.0486	0.00152467	0.0238986	upregulated postwinter	uncharacterized LOC124170351
LOC124165855	-1.8212	-0.478227	11.8762	0.000568559	0.0120341	upregulated postwinter	homeobox protein SAX-1-like
LOC124173038	-1.81586	1.91541	16.777	4.20408e-05	0.00174801	upregulated postwinter	uncharacterized LOC124173038
LOC124163621	-1.81051	0.271868	10.4076	0.00125498	0.0210365	upregulated postwinter	ras-related protein Rab-18-like
LOC124155337	-1.80281	4.84238	21.3321	3.86219e-06	0.000254261	upregulated postwinter	opsin, blue-sensitive-like
LOC124162009	-1.80185	-0.795335	12.4794	0.000411472	0.00961725	upregulated postwinter	uncharacterized LOC124162009
LOC124173274	-1.79177	-1.27747	12.6067	0.000384372	0.00925465	upregulated postwinter	uncharacterized LOC124173274
LOC124167664	-1.78528	1.95489	19.7786	8.69503e-06	0.000484177	upregulated postwinter	hemicentin-1
LOC124155956	-1.77979	-0.0168005	12.5337	0.000399685	0.00945363	upregulated postwinter	uncharacterized LOC124155956
LOC124164401	-1.76512	-1.04827	11.5292	0.000685102	0.0134858	upregulated postwinter	uncharacterized LOC124164401
LOC124168303	-1.76085	0.512848	12.2836	0.000456967	0.0101978	upregulated postwinter	insulinoma-associated protein 1-like
LOC124171649	-1.75869	-0.0231147	14.609	0.000132278	0.00428277	upregulated postwinter	acetylcholine receptor subunit alpha-like
LOC124172145	-1.75582	-0.674515	11.8757	0.000568701	0.0120341	upregulated postwinter	zinc finger protein 271-like
LOC124157318	-1.74937	1.65331	12.3727	0.000435657	0.00985218	upregulated postwinter	homeobox protein orthopedia-like
LOC124160342	-1.74587	-1.59413	10.5613	0.0011548	0.0199208	upregulated postwinter	transcription factor Sp5
LOC124172264	-1.74033	1.39603	15.8186	6.97152e-05	0.00263564	upregulated postwinter	uncharacterized LOC124172264
LOC124163042	-1.73915	-1.15145	10.7128	0.00106394	0.0187615	upregulated postwinter	muscle M-line assembly protein unc-89-like
LOC124167606	-1.72336	1.14066	12.4465	0.000418767	0.00970011	upregulated postwinter	kelch-like protein 17
LOC124155713	-1.72289	1.30205	13.7402	0.000209909	0.00599379	upregulated postwinter	uncharacterized LOC124155713
LOC124169177	-1.72287	0.176204	10.5132	0.00118522	0.0202376	upregulated postwinter	dynein axonemal assembly factor 6
LOC124172480	-1.71753	-0.570118	12.937	0.000322151	0.00815704	upregulated postwinter	zinc finger protein 271-like
LOC124172749	-1.71436	-1.32831	10.8643	0.000980375	0.0176826	upregulated postwinter	gastrula zinc finger protein XlCGF71.1-like
LOC124159704	-1.71319	0.557125	14.9157	0.000112422	0.00376327	upregulated postwinter	transient-receptor-potential-like protein
LOC124162369	-1.6968	0.89505	10.7596	0.0010374	0.0184305	upregulated postwinter	uncharacterized LOC124162369
LOC124156481	-1.69422	1.02257	13.5351	0.000234143	0.00652846	upregulated postwinter	uncharacterized LOC124156481
LOC124153209	-1.69066	1.34625	15.0142	0.000106708	0.0035923	upregulated postwinter	alpha-2B adrenergic receptor-like
LOC124166432	-1.6905	1.52621	14.1106	0.000172371	0.00522404	upregulated postwinter	uncharacterized LOC124166432
LOC124170442	-1.68976	1.05423	12.547	0.00039684	0.00940511	upregulated postwinter	uncharacterized LOC124170442
LOC124173152	-1.68544	-1.16268	11.0189	0.000901891	0.0165214	upregulated postwinter	uncharacterized LOC124173152
LOC124155160	-1.6837	-0.0756602	12.0012	0.000531656	0.0114548	upregulated postwinter	uncharacterized LOC124155160
LOC124162656	-1.68368	0.115261	11.6088	0.0006564	0.0131835	upregulated postwinter	protein glass-like
LOC124156065	-1.67888	-0.61701	12.7921	0.000348085	0.00868381	upregulated postwinter	neuroligin 4-like
LOC124163841	-1.67805	0.575228	12.3471	0.00044166	0.00991921	upregulated postwinter	beta-alanine transporter
LOC124172678	-1.67366	2.92088	19.648	9.31026e-06	0.000508417	upregulated postwinter	glutamate [NMDA] receptor subunit 1
LOC124153235	-1.66997	-1.69648	8.83468	0.0029556	0.0370261	upregulated postwinter	brain-specific homeobox protein-like
LOC124156324	-1.66529	2.59681	17.9562	2.26047e-05	0.00105045	upregulated postwinter	hydrocephalus-inducing protein homolog
LOC124153400	-1.66478	2.14693	11.2585	0.000792606	0.0150278	upregulated postwinter	uncharacterized LOC124153400
LOC124170432	-1.66466	-0.494149	11.9445	0.000548096	0.0117237	upregulated postwinter	protein glass-like
LOC124168403	-1.65919	-0.155873	11.1935	0.000820858	0.0154645	upregulated postwinter	uncharacterized LOC124168403
LOC124154414	-1.65594	-1.04914	11.0227	0.000900047	0.0165214	upregulated postwinter	calcium-binding mitochondrial carrier protein SCaMC-3-like
LOC124155668	-1.65569	2.56341	13.9315	0.000189592	0.00558872	upregulated postwinter	prominin-1-A
LOC124168282	-1.64331	-0.95157	9.1853	0.00243966	0.0329217	upregulated postwinter	uncharacterized LOC124168282
LOC124163497	-1.64159	-0.479079	10.6408	0.0011062	0.0193627	upregulated postwinter	uncharacterized LOC124163497
LOC124161503	-1.64133	-0.449568	8.61864	0.00332739	0.0400301	upregulated postwinter	protein takeout-like
LOC124160346	-1.63526	-1.25129	10.6375	0.00110818	0.0193687	upregulated postwinter	sodium channel protein Nach-like
LOC124153230	-1.62267	-0.768054	10.1206	0.0014662	0.0231678	upregulated postwinter	putative protein TPRXL
LOC124172206	-1.6212	-0.584098	10.629	0.00111331	0.0194087	upregulated postwinter	uncharacterized LOC124172206
LOC124165467	-1.61812	-0.182516	10.4539	0.0012239	0.0206598	upregulated postwinter	uncharacterized LOC124165467
LOC124163750	-1.6174	-1.20937	8.03479	0.00458872	0.0492539	upregulated postwinter	THAP domain-containing protein 5-like
LOC124172720	-1.6101	-1.02889	9.20679	0.0024112	0.0326172	upregulated postwinter	histone-lysine N-methyltransferase PRDM9-like
LOC124158937	-1.59994	2.01078	16.0112	6.29699e-05	0.00243854	upregulated postwinter	uncharacterized LOC124158937
LOC124162394	-1.59564	-0.708688	10.5819	0.00114202	0.0197849	upregulated postwinter	beta-1,4-glucuronyltransferase 1
LOC124170230	-1.5954	1.15966	12.7721	0.000351834	0.00872224	upregulated postwinter	uncharacterized LOC124170230
LOC124157628	-1.59247	1.15517	11.3972	0.000735546	0.0143359	upregulated postwinter	LIM/homeobox protein Lhx9-like
LOC124173060	-1.58979	-0.466285	9.60472	0.00194078	0.0282369	upregulated postwinter	uncharacterized LOC124173060
LOC124155006	-1.58449	-0.998432	10.397	0.00126219	0.0210365	upregulated postwinter	uncharacterized serine-rich protein C215.13-like
LOC124168749	-1.58028	2.03553	15.5844	7.89027e-05	0.00284193	upregulated postwinter	uncharacterized LOC124168749
LOC124172551	-1.57738	-1.19219	9.50622	0.00204776	0.0292714	upregulated postwinter	zinc finger protein 271-like
LOC124173115	-1.57337	-1.15027	10.5483	0.00116292	0.019943	upregulated postwinter	zinc finger protein 479-like
LOC124173135	-1.57136	-0.728432	11.0615	0.000881394	0.0163196	upregulated postwinter	zinc finger protein OZF-like
LOC124169541	-1.57017	3.89926	22.2186	2.43301e-06	0.000166654	upregulated postwinter	homeotic protein Sex combs reduced
LOC124155461	-1.56855	1.15962	12.0246	0.000525019	0.0113671	upregulated postwinter	cholesterol 7-desaturase nvd
LOC124166493	-1.56342	0.52589	11.7715	0.00060144	0.0124165	upregulated postwinter	homeobox protein OTX1 A-like
LOC124172252	-1.56233	-0.864573	8.26917	0.00403239	0.0449942	upregulated postwinter	putative nuclease HARBI1
LOC124155628	-1.56165	0.274352	11.6899	0.000628418	0.012764	upregulated postwinter	Kv channel-interacting protein 4-like
LOC124164440	-1.56122	-0.445671	10.5403	0.00116803	0.0199727	upregulated postwinter	PDF receptor
LOC124172887	-1.56084	1.83906	14.6248	0.000131174	0.00425865	upregulated postwinter	zinc finger protein 271-like
LOC124170037	-1.55484	0.28829	9.5077	0.00204612	0.0292714	upregulated postwinter	oocyte zinc finger protein XlCOF6-like
LOC124170216	-1.55304	1.81256	16.2577	5.52832e-05	0.0022207	upregulated postwinter	CD63 antigen-like
LOC124172144	-1.55246	0.849721	13.4008	0.000251521	0.00691537	upregulated postwinter	zinc finger protein 271-like
LOC124162075	-1.5506	-0.017554	10.397	0.00126219	0.0210365	upregulated postwinter	uncharacterized LOC124162075
LOC124163505	-1.54827	3.0508	15.3554	8.90639e-05	0.0031133	upregulated postwinter	regulating synaptic membrane exocytosis protein 1
LOC124166749	-1.54515	0.291604	11.8488	0.000576984	0.0121443	upregulated postwinter	luciferin 4-monooxygenase-like
LOC124169566	-1.5446	-1.35084	9.69468	0.00184802	0.0277203	upregulated postwinter	thrombospondin type-1 domain-containing protein 4-like
LOC124161370	-1.54421	1.65225	13.0459	0.000303944	0.00786405	upregulated postwinter	tubby-related protein 4
LOC124154419	-1.53842	3.59177	18.613	1.60126e-05	0.00078734	upregulated postwinter	protein stoned-A
LOC124161652	-1.52992	0.520515	12.24	0.000467764	0.0103996	upregulated postwinter	extensin-like
LOC124170277	-1.52825	-0.309795	9.17582	0.00245233	0.0330228	upregulated postwinter	uncharacterized LOC124170277
LOC124166484	-1.52558	0.701013	13.3342	0.000260616	0.00706705	upregulated postwinter	formin-like protein 5
LOC124165532	-1.51487	0.55666	9.09681	0.00256055	0.0342081	upregulated postwinter	uncharacterized LOC124165532
LOC124168367	-1.51438	-0.728116	9.75143	0.00179183	0.0270832	upregulated postwinter	transcription factor Sox-21-A-like
LOC124160991	-1.51255	1.35976	8.87896	0.00288476	0.0367067	upregulated postwinter	uncharacterized LOC124160991
LOC124170332	-1.5057	0.657686	11.7808	0.000598436	0.012376	upregulated postwinter	uncharacterized LOC124170332
LOC124172942	-1.49351	1.14691	11.9289	0.000552699	0.0118009	upregulated postwinter	zinc finger protein OZF-like
LOC124160643	-1.49328	0.375034	11.2368	0.000801931	0.0151561	upregulated postwinter	chondroitin sulfate N-acetylgalactosaminyltransferase 2-like
LOC124163371	-1.48757	6.60319	12.5886	0.000388112	0.00927243	upregulated postwinter	xylose isomerase-like
LOC124154076	-1.48145	-0.713421	8.03795	0.00458074	0.0492264	upregulated postwinter	ATPase inhibitor mai-2, mitochondrial-like
LOC124165896	-1.48022	0.461473	10.2152	0.00139286	0.0224563	upregulated postwinter	uncharacterized LOC124165896
LOC124171049	-1.47748	0.972555	12.4387	0.000420519	0.00970276	upregulated postwinter	CUGBP Elav-like family member 5
LOC124168377	-1.4761	0.642865	8.77681	0.00305085	0.0378164	upregulated postwinter	DNA (cytosine-5)-methyltransferase 3B-like
LOC124155236	-1.47196	1.45819	12.3924	0.000431092	0.00979821	upregulated postwinter	uncharacterized LOC124155236
LOC124165506	-1.47047	3.08307	17.7531	2.51511e-05	0.00114918	upregulated postwinter	uncharacterized LOC124165506
LOC124161130	-1.46782	-0.135173	9.43101	0.00213347	0.0302196	upregulated postwinter	carbohydrate sulfotransferase 11-like
LOC124155745	-1.45814	0.190608	9.89652	0.00165592	0.0254509	upregulated postwinter	alpha-1A adrenergic receptor-like
LOC124165331	-1.45576	-0.326811	9.02321	0.00266573	0.0350988	upregulated postwinter	uncharacterized LOC124165331
LOC124159763	-1.45484	2.15363	15.847	6.86758e-05	0.00260836	upregulated postwinter	protein bric-a-brac 2-like
LOC124167159	-1.45427	4.11635	19.0553	1.26987e-05	0.000657118	upregulated postwinter	apolipophorins-like
LOC124174222	-1.4538	-0.687911	8.90099	0.00285017	0.0364735	upregulated postwinter	pineal opsin-like
LOC124162979	-1.45202	0.332432	10.0195	0.00154888	0.0241186	upregulated postwinter	uncharacterized LOC124162979
LOC124169671	-1.45126	-0.12126	10.4406	0.00123272	0.0207497	upregulated postwinter	uncharacterized LOC124169671
LOC124154072	-1.44771	3.51347	21.0885	4.38557e-06	0.000280914	upregulated postwinter	regulator of G-protein signaling 20
LOC124154269	-1.4468	1.59994	12.4564	0.00041656	0.0096789	upregulated postwinter	uncharacterized LOC124154269
LOC124155024	-1.44483	1.75169	9.92977	0.00162627	0.0250928	upregulated postwinter	MORN repeat-containing protein 4 homolog
LOC124156327	-1.44158	-0.755484	8.96417	0.00275326	0.0358529	upregulated postwinter	hydrocephalus-inducing protein homolog
LOC124162758	-1.44125	-0.822449	9.21073	0.00240601	0.0325843	upregulated postwinter	putative nuclease HARBI1
LOC124155205	-1.44069	1.918	12.7739	0.000351487	0.00872224	upregulated postwinter	cytoskeleton-associated protein 4-like
LOC124172265	-1.43858	2.3141	11.688	0.000629046	0.012764	upregulated postwinter	uncharacterized LOC124172265
LOC124155204	-1.43245	1.92053	8.83342	0.00295764	0.0370261	upregulated postwinter	uncharacterized LOC124155204
LOC124166767	-1.42972	0.281823	8.3483	0.00386049	0.0439451	upregulated postwinter	uncharacterized LOC124166767
LOC124156833	-1.42856	-0.688841	9.13962	0.00250133	0.0335682	upregulated postwinter	thyrostimulin beta-5 subunit
LOC124172156	-1.42814	-0.952981	9.53663	0.00201411	0.0290355	upregulated postwinter	zinc finger protein 260-like
LOC124161402	-1.42767	-0.106792	9.3837	0.00218923	0.0305924	upregulated postwinter	uncharacterized LOC124161402
LOC124165930	-1.42568	0.0244444	9.39161	0.0021798	0.0305354	upregulated postwinter	uncharacterized LOC124165930
LOC124154214	-1.42215	2.69739	14.0329	0.000179636	0.00538908	upregulated postwinter	probable sodium/potassium/calcium exchanger CG1090
LOC124154946	-1.41538	1.91089	11.2036	0.00081639	0.0154048	upregulated postwinter	uncharacterized LOC124154946
LOC124170362	-1.41231	-0.341433	9.29921	0.00229253	0.0315342	upregulated postwinter	uncharacterized LOC124170362
LOC124161073	-1.40874	2.11808	12.3061	0.000451476	0.0100963	upregulated postwinter	retinal guanylyl cyclase 1-like
LOC124167619	-1.40832	2.10773	13.0069	0.000310351	0.00797758	upregulated postwinter	uncharacterized LOC124167619
LOC124157752	-1.40357	4.67514	19.4454	1.03514e-05	0.000552543	upregulated postwinter	hemolymph lipopolysaccharide-binding protein-like
LOC124172448	-1.39927	-0.450925	9.49696	0.00205813	0.0293488	upregulated postwinter	uncharacterized LOC124172448
LOC124167718	-1.39759	1.35425	10.5922	0.00113569	0.0197041	upregulated postwinter	uncharacterized LOC124167718
LOC124172575	-1.39614	-0.364213	9.58424	0.00196255	0.0285003	upregulated postwinter	zinc finger protein 180-like
LOC124172776	-1.39494	-0.16747	9.22377	0.00238893	0.0324044	upregulated postwinter	uncharacterized LOC124172776
LOC124170142	-1.39377	0.505497	10.6118	0.0011237	0.0195534	upregulated postwinter	uncharacterized LOC124170142
LOC124169499	-1.39223	2.8989	9.61646	0.00192841	0.0281983	upregulated postwinter	uncharacterized LOC124169499
LOC124172064	-1.38792	-0.745537	8.90774	0.00283964	0.0363781	upregulated postwinter	zinc finger protein 2 homolog
LOC124156078	-1.38513	2.43875	11.0338	0.00089464	0.0164619	upregulated postwinter	hemolymph lipopolysaccharide-binding protein-like
LOC124166458	-1.36982	0.729651	9.08931	0.00257107	0.0342754	upregulated postwinter	mucin-12-like
LOC124158707	-1.36747	1.12884	9.63754	0.0019064	0.0280632	upregulated postwinter	homeotic protein proboscipedia-like
LOC124172006	-1.35847	-0.168976	8.99067	0.00271362	0.0355512	upregulated postwinter	uncharacterized LOC124172006
LOC124173138	-1.35798	0.622442	9.3724	0.00220277	0.0307453	upregulated postwinter	zinc finger protein 883-like
LOC124154516	-1.35667	1.68644	8.84314	0.00294192	0.0369485	upregulated postwinter	phospholipid scramblase 2-like
LOC124162271	-1.34969	-0.842649	8.41497	0.00372143	0.0426077	upregulated postwinter	uncharacterized LOC124162271
LOC124155499	-1.34878	2.61958	11.3006	0.0007748	0.0148448	upregulated postwinter	uncharacterized LOC124155499
LOC124154136	-1.34824	-0.393855	9.05023	0.00262662	0.0348549	upregulated postwinter	uncharacterized LOC124154136
LOC124168463	-1.3473	1.90999	12.377	0.000434656	0.00984832	upregulated postwinter	B-cell lymphoma/leukemia 11A-like
LOC124157772	-1.3465	4.4932	17.6271	2.68727e-05	0.00119478	upregulated postwinter	Down syndrome cell adhesion molecule-like protein Dscam2
LOC124172779	-1.34463	2.55286	13.0115	0.000309587	0.00797523	upregulated postwinter	acetylcholine receptor subunit alpha-like
LOC124159553	-1.34433	2.49487	12.9812	0.000314641	0.00803697	upregulated postwinter	uncharacterized LOC124159553
LOC124169429	-1.34321	2.10763	8.85251	0.00292687	0.0368972	upregulated postwinter	guanylate cyclase 32E
LOC124155161	-1.34189	-0.58434	8.52356	0.00350577	0.0411938	upregulated postwinter	atherin-like
LOC124157460	-1.33612	5.36181	10.8084	0.00101043	0.018084	upregulated postwinter	trichohyalin-like
LOC124171715	-1.33525	3.16625	14.7883	0.00012028	0.00397026	upregulated postwinter	protein tweety-2
LOC124172582	-1.33323	0.444684	8.48847	0.00357405	0.0416036	upregulated postwinter	zinc finger protein 658B-like
LOC124163062	-1.32938	1.54388	9.41496	0.00215223	0.0303543	upregulated postwinter	paired box protein Pax-6-like
LOC124156434	-1.32524	2.51643	8.97948	0.00273028	0.0356319	upregulated postwinter	alpha-tocopherol transfer protein-like
LOC124163846	-1.32247	1.86025	11.076	0.000874511	0.0162429	upregulated postwinter	allatotropins-like
LOC124162163	-1.32196	2.64395	11.8224	0.000585236	0.0122311	upregulated postwinter	uncharacterized LOC124162163
LOC124157440	-1.31865	4.23276	21.1646	4.21485e-06	0.000271445	upregulated postwinter	eukaryotic translation initiation factor 3 subunit A-like
LOC124168253	-1.31786	0.00870237	8.87705	0.00288777	0.0367067	upregulated postwinter	uncharacterized LOC124168253
LOC124157591	-1.31482	4.74473	19.6692	9.20717e-06	0.000505116	upregulated postwinter	vesicular glutamate transporter 1
LOC124158143	-1.31441	-0.54959	8.32656	0.00390695	0.0443461	upregulated postwinter	kinesin-like protein KIF21A
LOC124162234	-1.31219	2.50883	13.8007	0.000203257	0.00586033	upregulated postwinter	head-specific guanylate cyclase
LOC124158145	-1.3099	3.27246	13.9906	0.000183724	0.00547945	upregulated postwinter	Down syndrome cell adhesion molecule-like protein Dscam2
LOC124165654	-1.30559	2.1946	11.6057	0.000657504	0.0131835	upregulated postwinter	metabotropic glutamate receptor 1-like
LOC124164026	-1.30171	3.45471	8.1878	0.0042173	0.046639	upregulated postwinter	multiple epidermal growth factor-like domains protein 10
LOC124162274	-1.29825	3.92655	8.187	0.00421916	0.046639	upregulated postwinter	uncharacterized LOC124162274
LOC124157143	-1.29737	1.10835	10.0781	0.00150046	0.0235815	upregulated postwinter	uncharacterized LOC124157143
LOC124172004	-1.29687	0.419747	8.67673	0.00322298	0.039065	upregulated postwinter	gastrula zinc finger protein xFG20-1-like
LOC124159295	-1.29446	5.42872	18.0585	2.14219e-05	0.000999409	upregulated postwinter	extensin-like
LOC124162367	-1.29413	3.05799	13.1448	0.000288315	0.00759381	upregulated postwinter	paired box protein Pax-6
LOC124164957	-1.29182	1.73284	10.8889	0.000967446	0.017476	upregulated postwinter	protein no-on-transient A
LOC124158898	-1.29005	1.01075	9.57002	0.0019778	0.0286515	upregulated postwinter	probable G-protein coupled receptor Mth-like 3
LOC124166353	-1.28304	4.33018	18.6762	1.54905e-05	0.000771273	upregulated postwinter	ras-specific guanine nucleotide-releasing factor 2-like
LOC124172295	-1.28265	0.976531	9.18352	0.00244204	0.0329217	upregulated postwinter	zinc finger protein 271-like
LOC124156036	-1.27801	0.350161	8.42035	0.00371044	0.0425903	upregulated postwinter	dopamine receptor 2-like
LOC124173201	-1.27437	3.37614	15.3104	9.12127e-05	0.00316044	upregulated postwinter	uncharacterized LOC124173201
LOC124169313	-1.2742	5.51751	19.1624	1.20053e-05	0.00062396	upregulated postwinter	fatty acid synthase-like
LOC124168711	-1.273	0.523842	8.92314	0.00281581	0.0362688	upregulated postwinter	translation initiation factor IF-2-like
LOC124165208	-1.2694	1.98541	10.1538	0.00144003	0.022936	upregulated postwinter	uncharacterized LOC124165208
LOC124170619	-1.26879	2.48464	10.2102	0.00139669	0.022457	upregulated postwinter	androgen-dependent TFPI-regulating protein-like
LOC124168031	-1.26094	0.0758364	8.07198	0.0044955	0.0486055	upregulated postwinter	uncharacterized LOC124168031
LOC124160998	-1.25036	2.29254	11.8649	0.000572031	0.0120615	upregulated postwinter	neuroligin-2-like
LOC124157274	-1.24758	0.863515	8.04206	0.00457036	0.0491905	upregulated postwinter	uncharacterized LOC124157274
LOC124159255	-1.24671	1.32752	8.17609	0.00424461	0.0467459	upregulated postwinter	transcriptional regulator ERG homolog
LOC124155291	-1.24265	2.39234	11.1407	0.000844524	0.0158098	upregulated postwinter	LIM/homeobox protein Lhx1-like
LOC124164036	-1.23671	4.57821	11.9898	0.000534926	0.0114835	upregulated postwinter	opsin, ultraviolet-sensitive
LOC124165689	-1.23235	1.85784	9.53055	0.0020208	0.0290966	upregulated postwinter	lachesin-like
LOC124165529	-1.23087	1.6626	9.66005	0.00188319	0.0279296	upregulated postwinter	GTP-binding protein Di-Ras2
LOC124165235	-1.22739	3.97308	17.9344	2.28653e-05	0.00105841	upregulated postwinter	peptidyl-alpha-hydroxyglycine alpha-amidating lyase 2-like
LOC124166398	-1.2255	2.89911	10.9423	0.000939923	0.017083	upregulated postwinter	acetylcholine receptor subunit alpha-L1
LOC124166847	-1.22537	3.87848	16.0804	6.07094e-05	0.00238306	upregulated postwinter	lachesin-like
LOC124168114	-1.21795	1.07025	8.02586	0.00461141	0.0493967	upregulated postwinter	cyclin-dependent kinase 20-like
LOC124158894	-1.21101	3.2407	10.6512	0.00109998	0.0192953	upregulated postwinter	deoxynucleoside triphosphate triphosphohydrolase SAMHD1-like
LOC124156104	-1.20049	6.25379	15.6146	7.76535e-05	0.00282884	upregulated postwinter	tubulin beta-1 chain
LOC124158715	-1.2003	1.79704	9.10796	0.00254499	0.0340386	upregulated postwinter	uncharacterized LOC124158715
LOC124154391	-1.1999	4.34615	12.6752	0.000370546	0.00907226	upregulated postwinter	myosin-IIIb-like
LOC124154734	-1.19877	2.1152	10.3114	0.00132212	0.0217353	upregulated postwinter	probable G-protein coupled receptor No9
LOC124165065	-1.1975	3.288	13.0898	0.00029691	0.00772438	upregulated postwinter	gamma-aminobutyric acid type B receptor subunit 1
LOC124168336	-1.1952	1.46363	8.06546	0.00451171	0.0486919	upregulated postwinter	visual pigment-like receptor peropsin
LOC124162347	-1.19492	1.78676	9.65633	0.00188701	0.0279513	upregulated postwinter	uncharacterized LOC124162347
LOC124162309	-1.19194	2.37596	10.4738	0.0012108	0.0204678	upregulated postwinter	SCY1-like protein 2
LOC124160610	-1.19131	1.96657	9.74879	0.00179441	0.0270876	upregulated postwinter	glutamate receptor ionotropic, kainate 2
LOC124160222	-1.18014	4.6424	16.5391	4.76572e-05	0.00195411	upregulated postwinter	C3 and PZP-like alpha-2-macroglobulin domain-containing protein 8
LOC124159221	-1.17777	1.59353	8.84528	0.00293847	0.0369485	upregulated postwinter	uncharacterized LOC124159221
LOC124163461	-1.177	2.74305	11.4836	0.000702116	0.0137522	upregulated postwinter	sodium-dependent neutral amino acid transporter B(0)AT3
LOC124173199	-1.16779	3.48077	11.0425	0.000890461	0.0164361	upregulated postwinter	uncharacterized LOC124173199
LOC124165368	-1.16752	1.84374	9.80762	0.0017379	0.0263941	upregulated postwinter	uncharacterized LOC124165368
LOC124161853	-1.16369	3.86542	9.54664	0.00200316	0.0289128	upregulated postwinter	gastrin/cholecystokinin type B receptor-like
LOC124153655	-1.15926	3.65865	11.5687	0.00067071	0.0132908	upregulated postwinter	homeobox protein unc-4 homolog
LOC124164980	-1.15821	4.49519	18.0887	2.10853e-05	0.000991512	upregulated postwinter	uncharacterized LOC124164980
LOC124154439	-1.14683	1.63441	8.73432	0.00312275	0.0382126	upregulated postwinter	serine/threonine-protein kinase 4
LOC124165832	-1.14417	2.74518	8.79368	0.00302276	0.0375786	upregulated postwinter	uncharacterized LOC124165832
LOC124162967	-1.14291	1.66849	8.66382	0.0032459	0.0392489	upregulated postwinter	uncharacterized LOC124162967
LOC124172104	-1.14167	3.75465	13.172	0.00028416	0.00754998	upregulated postwinter	uncharacterized LOC124172104
LOC124155228	-1.1397	2.01425	8.5821	0.00339483	0.0405563	upregulated postwinter	potassium channel subfamily K member 18-like
LOC124154015	-1.13882	4.43636	13.9783	0.000184932	0.00549233	upregulated postwinter	glutamate-gated chloride channel-like
LOC124159691	-1.13744	1.4248	8.14902	0.00430843	0.0471421	upregulated postwinter	uncharacterized LOC124159691
LOC124156105	-1.13729	3.31707	12.6608	0.000373399	0.00912327	upregulated postwinter	dipeptidyl aminopeptidase-like protein 6
LOC124172875	-1.1367	2.42202	10.4959	0.00119639	0.0203111	upregulated postwinter	protein dissatisfaction-like
LOC124167659	-1.1349	1.62161	8.56633	0.00342437	0.0407122	upregulated postwinter	neural cell adhesion molecule 1-B-like
LOC124172344	-1.13351	1.90271	8.72888	0.00313209	0.0382238	upregulated postwinter	zinc finger protein 271-like
LOC124155982	-1.12847	5.97143	14.4501	0.000143922	0.00457232	upregulated postwinter	neural-cadherin
LOC124169058	-1.12624	3.19785	12.6024	0.000385259	0.00925465	upregulated postwinter	lachesin-like
LOC124161844	-1.12103	3.88068	14.2688	0.000158473	0.00487766	upregulated postwinter	protein O-mannosyl-transferase Tmtc3
LOC124167274	-1.12103	5.22919	14.8739	0.000114942	0.00383679	upregulated postwinter	uncharacterized LOC124167274
LOC124164154	-1.1196	1.97284	8.54531	0.00346413	0.040968	upregulated postwinter	transmembrane protein 169
LOC124165770	-1.11808	2.05802	8.52648	0.00350016	0.0411938	upregulated postwinter	cyclic AMP-dependent transcription factor ATF-6 alpha
LOC124169348	-1.11206	5.30237	14.1888	0.000165349	0.00503698	upregulated postwinter	neuronal acetylcholine receptor subunit alpha-7
LOC124168540	-1.10862	4.28405	14.4843	0.00014133	0.00450989	upregulated postwinter	homeobox protein homothorax
LOC124165207	-1.10831	3.84028	14.5118	0.000139283	0.00447291	upregulated postwinter	thrombospondin type-1 domain-containing protein 7A-like
LOC124165409	-1.10765	5.57089	16.0177	6.2753e-05	0.00243811	upregulated postwinter	protein madd-4
LOC124160608	-1.10588	2.08305	8.4391	0.00367238	0.0422719	upregulated postwinter	glutamate receptor ionotropic, kainate 2-like
LOC124164152	-1.09439	2.75254	8.12029	0.00437726	0.0476752	upregulated postwinter	androgen-dependent TFPI-regulating protein-like
LOC124166124	-1.09379	2.7169	10.0413	0.00153071	0.0239265	upregulated postwinter	potassium/sodium hyperpolarization-activated cyclic nucleotide-gated channel 3
LOC124158853	-1.08796	2.96283	10.5727	0.00114769	0.0198541	upregulated postwinter	5-hydroxytryptamine receptor-like
LOC124165309	-1.08562	3.00397	11.3319	0.000761854	0.0146513	upregulated postwinter	beta-1,3-galactosyltransferase 1-like
LOC124154713	-1.0781	2.07546	8.28453	0.00399843	0.0448089	upregulated postwinter	protein enabled homolog
LOC124171940	-1.07634	3.0601	10.2113	0.00139586	0.022457	upregulated postwinter	vasorin-like
LOC124161825	-1.06611	2.17884	8.62354	0.00331846	0.0400038	upregulated postwinter	uncharacterized LOC124161825
LOC124162517	-1.06525	2.20104	8.42416	0.00370268	0.0425575	upregulated postwinter	post-GPI attachment to proteins factor 2-like
LOC124154174	-1.05583	2.41751	8.27785	0.00401315	0.044864	upregulated postwinter	uncharacterized LOC124154174
LOC124164948	-1.05196	2.84585	8.98967	0.00271509	0.0355512	upregulated postwinter	netrin-1-like
LOC124156258	-1.05174	3.56834	11.732	0.000614356	0.0125366	upregulated postwinter	delta-1-pyrroline-5-carboxylate synthase
LOC124156464	-1.04713	2.82931	9.27003	0.00232934	0.0319107	upregulated postwinter	uncharacterized LOC124156464
LOC124169036	-1.04303	5.41861	8.45237	0.00364567	0.0420464	upregulated postwinter	uncharacterized LOC124169036
LOC124158775	-1.04202	4.04539	12.4372	0.000420862	0.00970276	upregulated postwinter	neuropeptide F
LOC124157130	-1.03861	2.06709	8.06625	0.00450974	0.0486919	upregulated postwinter	uncharacterized LOC124157130
LOC124160898	-1.03673	5.10426	15.0079	0.000107063	0.00359404	upregulated postwinter	retinal homeobox protein Rx2-like
LOC124166626	-1.02944	3.00405	10.3287	0.00130978	0.0216253	upregulated postwinter	acetylcholine receptor subunit alpha-like 1
LOC124162183	-1.02103	3.49862	10.2398	0.00137441	0.0222968	upregulated postwinter	guanylate cyclase soluble subunit beta-1
LOC124167692	-1.01277	4.09379	13.2356	0.000274676	0.00731439	upregulated postwinter	flocculation protein FLO11
LOC124158067	-1.00967	2.85972	9.08186	0.00258158	0.0342956	upregulated postwinter	uncharacterized LOC124158067
LOC124168770	-1.00301	3.35846	10.1512	0.00144207	0.0229376	upregulated postwinter	equilibrative nucleoside transporter 4
LOC124162929	-1.00259	6.01829	11.6272	0.000649926	0.013098	upregulated postwinter	teneurin-a
LOC124168408	-1.00192	3.9709	11.7395	0.000611867	0.0125227	upregulated postwinter	adenylate cyclase type 3
LOC124161995	-1.00181	2.87879	9.36553	0.00221104	0.0308203	upregulated postwinter	uncharacterized LOC124161995
LOC124173045	-1.00078	3.49143	10.496	0.00119636	0.0203111	upregulated postwinter	oocyte zinc finger protein XlCOF6-like
LOC124162272	-0.998643	6.86531	8.41747	0.00371632	0.0425903	upregulated postwinter	uncharacterized LOC124162272
LOC124160163	-0.993698	3.86028	11.0161	0.000903227	0.0165214	upregulated postwinter	high-affinity choline transporter 1
LOC124164015	-0.9933	2.53737	8.59092	0.00337843	0.0404796	upregulated postwinter	N-acetylneuraminate 9-O-acetyltransferase
LOC124167561	-0.990437	4.83493	12.68	0.000369593	0.00907226	upregulated postwinter	dual specificity tyrosine-phosphorylation-regulated kinase 4-like
LOC124153969	-0.987576	6.31778	10.186	0.00141509	0.0226912	upregulated postwinter	spore wall protein 2
LOC124166423	-0.987371	4.08024	12.6781	0.000369966	0.00907226	upregulated postwinter	uncharacterized LOC124166423
LOC124153407	-0.983911	2.90387	8.60635	0.00334993	0.0402549	upregulated postwinter	galactose mutarotase
LOC124154918	-0.980381	3.84449	9.29813	0.00229388	0.0315342	upregulated postwinter	E3 ubiquitin-protein ligase lubel-like
LOC124173289	-0.977494	2.78478	9.23549	0.00237368	0.0323312	upregulated postwinter	zinc finger protein 182-like
LOC124165360	-0.976709	4.42118	11.791	0.000595184	0.0123303	upregulated postwinter	zinc finger protein 865-like
LOC124167724	-0.976321	2.91466	8.6206	0.00332383	0.0400279	upregulated postwinter	uncharacterized LOC124167724
LOC124159499	-0.975621	4.91849	11.5171	0.000689589	0.0135516	upregulated postwinter	glutamate receptor 1-like
LOC124169401	-0.975558	3.20252	8.35943	0.00383691	0.0438028	upregulated postwinter	glycoprotein 3-alpha-L-fucosyltransferase A
LOC124153841	-0.97536	4.99564	13.1268	0.000291094	0.00763156	upregulated postwinter	synaptotagmin-7
LOC124159138	-0.973617	5.59634	12.4224	0.000424211	0.0097371	upregulated postwinter	uncharacterized LOC124159138
LOC124168844	-0.968601	4.12379	10.3927	0.00126518	0.0210567	upregulated postwinter	anoctamin-3-like
LOC124157487	-0.963124	4.32182	12.2335	0.000469388	0.0104162	upregulated postwinter	uncharacterized LOC124157487
LOC124162962	-0.961321	2.96642	8.75888	0.00308098	0.0380706	upregulated postwinter	protein O-mannosyl-transferase TMTC2-like
LOC124156256	-0.961177	3.49228	9.72497	0.00181781	0.0274059	upregulated postwinter	rho GTPase-activating protein 100F
LOC124159494	-0.959964	2.86253	8.46068	0.00362906	0.0419937	upregulated postwinter	cytochrome P450 9e2-like
LOC124165035	-0.952057	5.14841	10.7915	0.00101967	0.0181975	upregulated postwinter	uncharacterized LOC124165035
LOC124159199	-0.951679	5.98735	10.5528	0.00116013	0.0199239	upregulated postwinter	uncharacterized LOC124159199
LOC124168649	-0.950058	4.4556	12.1416	0.000493104	0.0108611	upregulated postwinter	acetylcholine receptor subunit beta-like 1
LOC124163261	-0.949016	4.59767	11.6713	0.000634727	0.0128452	upregulated postwinter	major facilitator superfamily domain-containing protein 6
LOC124160646	-0.944597	3.39399	9.28878	0.00230562	0.0316222	upregulated postwinter	zinc finger protein ZIC 1-like
LOC124164184	-0.943092	3.22032	9.30551	0.00228466	0.0314804	upregulated postwinter	probable cationic amino acid transporter
LOC124164389	-0.942552	6.15485	9.32512	0.00226034	0.0312544	upregulated postwinter	glutamate-gated chloride channel
LOC124171062	-0.938772	5.03346	11.6101	0.000655933	0.0131835	upregulated postwinter	CUGBP Elav-like family member 4
LOC124170126	-0.938482	3.28712	8.52576	0.00350155	0.0411938	upregulated postwinter	corticotropin-releasing factor-binding protein
LOC124156277	-0.938188	4.77939	10.2902	0.00133737	0.021829	upregulated postwinter	GMP reductase 2-like
LOC124162481	-0.936329	4.66976	10.2803	0.00134459	0.0219167	upregulated postwinter	Down syndrome cell adhesion molecule-like protein Dscam2
LOC124158976	-0.936003	2.8111	8.23654	0.00410553	0.0456384	upregulated postwinter	uncharacterized LOC124158976
LOC124158120	-0.935882	4.44681	11.9935	0.00053386	0.0114814	upregulated postwinter	potassium voltage-gated channel subfamily H member 2
LOC124155659	-0.929492	5.58622	9.22295	0.00239	0.0324044	upregulated postwinter	glycogen debranching enzyme
LOC124162295	-0.918332	3.53409	8.69758	0.00318633	0.0387659	upregulated postwinter	uncharacterized LOC124162295
LOC124159780	-0.915796	5.10361	12.3606	0.000438482	0.00988413	upregulated postwinter	uncharacterized LOC124159780
LOC124167786	-0.914743	3.70363	10.3028	0.00132831	0.0218012	upregulated postwinter	uncharacterized LOC124167786
LOC124153385	-0.913604	4.07342	11.4697	0.000707384	0.0138325	upregulated postwinter	centrosomal protein of 164 kDa-like
LOC124153454	-0.911176	4.84478	12.4226	0.00042417	0.0097371	upregulated postwinter	lachesin-like
LOC124160865	-0.896993	4.21592	10.0391	0.00153251	0.0239265	upregulated postwinter	uncharacterized LOC124160865
LOC124167776	-0.894805	5.64744	10.8178	0.00100529	0.0180223	upregulated postwinter	semaphorin-2A-like
LOC124162192	-0.889414	5.58853	9.4216	0.00214444	0.0303052	upregulated postwinter	neurotactin-like
LOC124160161	-0.88715	5.42371	9.62805	0.00191628	0.0281039	upregulated postwinter	vesicular acetylcholine transporter-like
LOC124157523	-0.886875	4.67638	9.95794	0.00160157	0.0247762	upregulated postwinter	voltage-dependent calcium channel subunit alpha-2/delta-3
LOC124163332	-0.885814	3.43985	8.91401	0.00282991	0.0363321	upregulated postwinter	uncharacterized LOC124163332
LOC124163214	-0.885575	4.42992	10.696	0.00107366	0.0189047	upregulated postwinter	glutamyl aminopeptidase-like
LOC124160631	-0.884222	4.57642	10.2676	0.00135383	0.0220067	upregulated postwinter	regulating synaptic membrane exocytosis protein 2
LOC124167842	-0.882938	3.47033	8.73138	0.0031278	0.0382126	upregulated postwinter	uncharacterized LOC124167842
LOC124165642	-0.88102	3.54648	8.15435	0.0042958	0.0471345	upregulated postwinter	lysine-specific histone demethylase 1A-like
LOC124162566	-0.87851	3.32846	8.07932	0.00447732	0.0484975	upregulated postwinter	low-density lipoprotein receptor-related protein 4-like
LOC124158546	-0.878492	4.77367	10.1446	0.00144724	0.022989	upregulated postwinter	disintegrin and metalloproteinase domain-containing protein unc-71
LOC124153254	-0.878405	4.02906	9.8844	0.00166686	0.0255859	upregulated postwinter	uncharacterized LOC124153254
LOC124157573	-0.876402	4.43143	10.1813	0.00141874	0.022719	upregulated postwinter	regulator of G-protein signaling 7
LOC124167752	-0.875608	5.5751	9.63787	0.00190606	0.0280632	upregulated postwinter	neuroendocrine convertase 2
LOC124165878	-0.874625	3.91882	8.89368	0.00286159	0.0365802	upregulated postwinter	bone morphogenetic protein receptor type-2-like
LOC124162227	-0.874198	4.2781	10.413	0.00125131	0.0210326	upregulated postwinter	kielin/chordin-like protein
LOC124163852	-0.87389	4.08648	10.296	0.00133316	0.0218021	upregulated postwinter	agrin-like
LOC124159516	-0.870094	4.09402	9.9485	0.00160981	0.0248712	upregulated postwinter	discoidin domain-containing receptor 2-like
LOC124161359	-0.869843	5.54242	8.71643	0.00315355	0.0384065	upregulated postwinter	aminopeptidase N
LOC124162150	-0.864751	3.42076	8.20837	0.00416975	0.0462222	upregulated postwinter	protein O-mannosyl-transferase TMTC1-like
LOC124157414	-0.860928	5.49455	9.89829	0.00165433	0.0254509	upregulated postwinter	voltage-dependent calcium channel subunit alpha-2/delta-3
LOC124160813	-0.855734	4.15829	9.65256	0.00189088	0.0279524	upregulated postwinter	carboxypeptidase E-like
LOC124154418	-0.845095	5.02196	9.68204	0.00186078	0.0278524	upregulated postwinter	protein stoned-B
LOC124157065	-0.844337	3.81588	8.74245	0.00310886	0.0382126	upregulated postwinter	roundabout homolog 2-like
LOC124171438	-0.842144	4.38616	9.39592	0.00217469	0.0305354	upregulated postwinter	uncharacterized LOC124171438
LOC124166355	-0.841373	4.34595	10.1748	0.00142374	0.0227683	upregulated postwinter	leukocyte tyrosine kinase receptor-like
LOC124159322	-0.838807	4.49902	8.94831	0.00277726	0.0359678	upregulated postwinter	JNK-interacting protein 1
LOC124172991	-0.837252	4.17358	9.34883	0.00223128	0.0309609	upregulated postwinter	phosphatase and actin regulator 4-like
LOC124156650	-0.834748	4.25898	8.96739	0.00274841	0.0358291	upregulated postwinter	GTP-binding protein Di-Ras2
LOC124168831	-0.83074	4.55594	9.63446	0.00190961	0.0280755	upregulated postwinter	neuropilin and tolloid-like protein 2
LOC124166577	-0.829701	4.70424	9.42056	0.00214566	0.0303052	upregulated postwinter	synaptotagmin-11
LOC124157967	-0.829571	4.26005	9.41105	0.00215682	0.0303543	upregulated postwinter	protein pigeon
LOC124159478	-0.829062	4.76318	8.88642	0.00287299	0.0366864	upregulated postwinter	prohormone-1-like
LOC124166792	-0.815002	5.34017	8.55305	0.00344943	0.040835	upregulated postwinter	inactive tyrosine-protein kinase 7-like
LOC124159334	-0.812392	3.68556	8.00485	0.00466522	0.0498943	upregulated postwinter	glycolipid transfer protein-like
LOC124155028	-0.806741	5.3387	8.4815	0.00358776	0.0417222	upregulated postwinter	synapsin
LOC124162902	-0.800162	5.13613	8.78085	0.0030441	0.0377723	upregulated postwinter	MAP kinase-activating death domain protein
LOC124164576	-0.799238	5.16677	9.08693	0.00257442	0.0342774	upregulated postwinter	peripheral plasma membrane protein CASK
LOC124159427	-0.794924	5.12611	8.00281	0.00467047	0.0499054	upregulated postwinter	uncharacterized LOC124159427
LOC124159116	-0.794443	4.13364	8.51416	0.00352394	0.041263	upregulated postwinter	protein retinal degeneration B
LOC124157849	-0.791425	4.93649	8.91023	0.00283578	0.036368	upregulated postwinter	leucine-rich repeat-containing protein 24-like
LOC124161507	-0.788696	5.43504	9.02865	0.00265781	0.0350724	upregulated postwinter	netrin receptor UNC5B
LOC124154420	-0.786619	4.49694	9.02454	0.00266379	0.0350988	upregulated postwinter	neurotactin-like
LOC124163474	-0.784657	4.55312	8.47464	0.00360131	0.0418388	upregulated postwinter	tachykinins
LOC124162869	-0.78411	5.7808	8.28477	0.0039979	0.0448089	upregulated postwinter	uncharacterized LOC124162869
LOC124154594	-0.781677	4.72111	8.79865	0.00301454	0.0375428	upregulated postwinter	oxysterol-binding protein-related protein 2
LOC124163338	-0.779936	4.74342	8.46633	0.00361781	0.0419644	upregulated postwinter	putative thiamine transporter SLC35F3
LOC124166384	-0.761401	4.83256	8.27065	0.00402912	0.0449942	upregulated postwinter	uncharacterized LOC124166384
LOC124173090	0.716373	5.25403	8.088	0.00445594	0.0483543	downregulated postwinter	growth arrest and DNA damage-inducible proteins-interacting protein 1
LOC124161941	0.722487	5.21833	8.11693	0.00438537	0.0477196	downregulated postwinter	uncharacterized LOC124161941
LOC124160856	0.723653	4.67539	8.15908	0.00428462	0.0470553	downregulated postwinter	28S ribosomal protein S31, mitochondrial
LOC124159430	0.723941	5.09618	8.21585	0.0041526	0.0460752	downregulated postwinter	RWD domain-containing protein 4
LOC124154578	0.726759	4.94952	8.28339	0.00400094	0.0448089	downregulated postwinter	NADH dehydrogenase [ubiquinone] 1 alpha subcomplex subunit 1
LOC124158433	0.729396	5.23103	8.291	0.0039842	0.0447939	downregulated postwinter	phosphopantothenoylcysteine decarboxylase subunit VHS3
LOC124162790	0.735714	4.83262	8.30634	0.0039507	0.044629	downregulated postwinter	mRNA turnover protein 4 homolog
LOC124160448	0.739512	4.55795	8.31008	0.00394256	0.0445795	downregulated postwinter	28S ribosomal protein S15, mitochondrial
LOC124158632	0.743842	5.11577	8.51361	0.00352501	0.041263	downregulated postwinter	mitochondrial glycine transporter-like
LOC124157758	0.745486	5.56891	8.25035	0.00407442	0.0453351	downregulated postwinter	uncharacterized LOC124157758
LOC124159052	0.750007	5.06759	8.91942	0.00282154	0.0363032	downregulated postwinter	ribonuclease P protein subunit p25-like protein
LOC124158550	0.754966	4.80312	8.8753	0.00289055	0.0367067	downregulated postwinter	39S ribosomal protein L16, mitochondrial
LOC124160636	0.759569	5.18976	8.73425	0.00312288	0.0382126	downregulated postwinter	doublecortin domain-containing protein 2-like
LOC124166106	0.759994	4.46601	8.28557	0.00399615	0.0448089	downregulated postwinter	protein seele
LOC124161223	0.760376	4.23544	8.58587	0.00338782	0.0405512	downregulated postwinter	39S ribosomal protein L14, mitochondrial
LOC124158944	0.760467	4.52289	8.84877	0.00293287	0.0369336	downregulated postwinter	transcription initiation factor IIE subunit beta
LOC124168908	0.760882	5.37294	8.86003	0.00291482	0.0368237	downregulated postwinter	NADH dehydrogenase [ubiquinone] iron-sulfur protein 6, mitochondrial
LOC124166547	0.761336	4.01183	8.26053	0.00405163	0.0451239	downregulated postwinter	ragulator complex protein LAMTOR5
LOC124168115	0.762934	4.89989	8.87797	0.00288633	0.0367067	downregulated postwinter	COP9 signalosome complex subunit 9
LOC124166938	0.765667	4.72762	9.17371	0.00245516	0.0330235	downregulated postwinter	AP-2 complex subunit sigma
LOC124153896	0.765835	5.29081	9.3187	0.00226827	0.0313276	downregulated postwinter	N-alpha-acetyltransferase 50
LOC124155531	0.766194	5.02979	8.91484	0.00282863	0.0363321	downregulated postwinter	uncharacterized protein C7orf50 homolog
LOC124174097	0.76638	5.10802	8.88055	0.00288224	0.0367067	downregulated postwinter	small nuclear ribonucleoprotein G
LOC124157595	0.766607	4.93993	9.04286	0.00263722	0.0349565	downregulated postwinter	NADH dehydrogenase [ubiquinone] flavoprotein 3, mitochondrial-like
LOC124164031	0.767223	4.52934	8.76826	0.00306517	0.0379543	downregulated postwinter	50S ribosomal protein L27
LOC124160619	0.767249	4.47342	9.11187	0.00253956	0.0340043	downregulated postwinter	mitochondrial import inner membrane translocase subunit Tim13
LOC124169442	0.768052	4.35423	8.56328	0.00343011	0.0407122	downregulated postwinter	embryogenesis-like protein
LOC124163397	0.768814	4.65529	8.5056	0.00354054	0.0413354	downregulated postwinter	pre-mRNA-splicing factor SPF27
LOC124170140	0.769617	4.83524	8.1739	0.00424975	0.0467591	downregulated postwinter	synaptic vesicle glycoprotein 2B-like
LOC124156983	0.77099	4.91003	9.36147	0.00221594	0.0308203	downregulated postwinter	tubulin-folding cofactor B
LOC124167046	0.77126	4.27791	8.6892	0.00320101	0.0389045	downregulated postwinter	ubiquitin-conjugating enzyme E2 G2
LOC124167841	0.774551	4.895	9.38928	0.00218257	0.0305354	downregulated postwinter	reactive oxygen species modulator 1
LOC124168982	0.774596	5.84098	8.45143	0.00364757	0.0420464	downregulated postwinter	thioredoxin, mitochondrial
LOC124169650	0.775212	5.03062	8.86384	0.00290875	0.0368237	downregulated postwinter	ribosome biogenesis regulatory protein homolog
LOC124157002	0.775996	4.63726	8.84222	0.00294341	0.0369485	downregulated postwinter	KRR1 small subunit processome component homolog
LOC124155004	0.782111	3.95758	8.15183	0.00430178	0.0471421	downregulated postwinter	uncharacterized LOC124155004
LOC124161950	0.784856	4.16183	8.51238	0.00352738	0.041263	downregulated postwinter	MRN complex-interacting protein
LOC124157992	0.787364	5.81765	8.57757	0.00340329	0.040588	downregulated postwinter	succinate dehydrogenase cytochrome b560 subunit, mitochondrial-like
LOC124160544	0.790944	3.94239	8.6848	0.00320875	0.0389587	downregulated postwinter	zinc finger protein 830
LOC124156571	0.791262	5.25786	9.6611	0.00188211	0.0279296	downregulated postwinter	uncharacterized LOC124156571
LOC124157451	0.791974	6.06223	8.12325	0.00437011	0.0476411	downregulated postwinter	NADH dehydrogenase [ubiquinone] 1 beta subcomplex subunit 6
LOC124161523	0.793986	5.28407	9.84646	0.00170159	0.0259843	downregulated postwinter	charged multivesicular body protein 2b-B
LOC124169568	0.794204	5.44135	9.55546	0.00199355	0.0288445	downregulated postwinter	NADH dehydrogenase [ubiquinone] 1 alpha subcomplex subunit 6
LOC124158855	0.798409	4.82354	8.02464	0.00461452	0.0493967	downregulated postwinter	uncharacterized LOC124158855
LOC124169725	0.798663	4.69341	9.80586	0.00173956	0.0263941	downregulated postwinter	28S ribosomal protein S27, mitochondrial
LOC124170995	0.800661	5.96433	8.43816	0.00367427	0.0422719	downregulated postwinter	superoxide dismutase [Mn], mitochondrial
LOC124163272	0.80383	3.8494	8.34332	0.00387108	0.0440234	downregulated postwinter	leukocyte receptor cluster member 1
LOC124156623	0.804261	4.93297	9.29372	0.00229941	0.0315736	downregulated postwinter	mitochondrial import inner membrane translocase subunit Tim10
LOC124164292	0.806015	3.69342	8.26174	0.00404893	0.0451239	downregulated postwinter	39S ribosomal protein L23, mitochondrial
LOC124155157	0.810636	4.85326	10.4	0.00126016	0.0210365	downregulated postwinter	protein FRG1
LOC124165789	0.811954	4.71961	10.1205	0.00146632	0.0231678	downregulated postwinter	protein FAM136A-like
LOC124169471	0.815712	3.91102	8.6761	0.0032241	0.039065	downregulated postwinter	uncharacterized LOC124169471
LOC124161107	0.818886	4.61656	10.0873	0.00149292	0.0235536	downregulated postwinter	protein archease-like
LOC124161302	0.82136	5.52849	9.08319	0.00257969	0.0342956	downregulated postwinter	sodium-independent sulfate anion transporter-like
LOC124160050	0.821509	5.16969	10.2334	0.0013792	0.0222968	downregulated postwinter	signal recognition particle 19 kDa protein
LOC124162355	0.821883	4.46571	10.1267	0.00146137	0.0231513	downregulated postwinter	kynurenine/alpha-aminoadipate aminotransferase, mitochondrial-like
LOC124163496	0.825334	4.14235	9.66403	0.00187911	0.0279296	downregulated postwinter	phosphoenolpyruvate phosphomutase-like
LOC124158065	0.828584	6.03476	8.56463	0.00342757	0.0407122	downregulated postwinter	pleckstrin homology domain-containing family A member 3-like
LOC124161887	0.829885	5.51677	8.82347	0.0029738	0.0371725	downregulated postwinter	glucosamine-6-phosphate isomerase
LOC124153392	0.82992	3.87347	9.23098	0.00237954	0.0323738	downregulated postwinter	39S ribosomal protein L33, mitochondrial
LOC124158039	0.833959	3.67654	8.73519	0.00312127	0.0382126	downregulated postwinter	D-aminoacyl-tRNA deacylase 1
LOC124155643	0.838455	4.68681	10.2334	0.0013792	0.0222968	downregulated postwinter	U6 snRNA-associated Sm-like protein LSm1
LOC124169244	0.840601	6.09228	8.50278	0.00354604	0.0413588	downregulated postwinter	serine-threonine kinase receptor-associated protein
LOC124155194	0.840964	5.73782	8.7977	0.0030161	0.0375428	downregulated postwinter	uncharacterized protein DDB_G0286299-like
LOC124165625	0.842375	4.4175	9.71873	0.001824	0.0274354	downregulated postwinter	lysM and putative peptidoglycan-binding domain-containing protein 3
LOC124166562	0.84239	5.81078	9.64453	0.00189917	0.0280263	downregulated postwinter	porphobilinogen deaminase
LOC124172324	0.842547	5.15406	10.5001	0.00119368	0.0203111	downregulated postwinter	probable rRNA-processing protein EBP2 homolog
LOC124167311	0.845295	3.48629	8.45902	0.00363237	0.0419937	downregulated postwinter	U6 snRNA-associated Sm-like protein LSm5
LOC124169054	0.845942	5.30318	10.9258	0.000948359	0.0171908	downregulated postwinter	aminoacyl tRNA synthase complex-interacting multifunctional protein 1
LOC124163526	0.848662	4.44775	9.6813	0.00186153	0.0278524	downregulated postwinter	sodium-coupled monocarboxylate transporter 1-like
LOC124160204	0.848761	3.75794	8.7428	0.00310827	0.0382126	downregulated postwinter	neuralized-like protein 4
LOC124154239	0.849867	6.2454	8.4537	0.00364302	0.0420464	downregulated postwinter	peroxiredoxin-like
LOC124159210	0.850808	4.59774	10.8458	0.000990211	0.0178101	downregulated postwinter	FGGY carbohydrate kinase domain-containing protein
LOC124164871	0.851167	5.53301	8.56218	0.00343219	0.0407122	downregulated postwinter	ejaculatory bulb-specific protein 3-like
LOC124155330	0.85363	4.98628	10.6849	0.00108012	0.0189903	downregulated postwinter	transcription and mRNA export factor ENY2
LOC124160691	0.853741	5.13807	11.1834	0.000825329	0.0154908	downregulated postwinter	RWD domain-containing protein 1
LOC124166641	0.854578	6.15536	9.12527	0.00252102	0.0337942	downregulated postwinter	NADH dehydrogenase [ubiquinone] 1 alpha subcomplex subunit 13
LOC124162004	0.856308	5.23064	9.3569	0.00222147	0.030861	downregulated postwinter	alpha-N-acetylgalactosaminidase-like
LOC124163489	0.856718	5.79875	10.2352	0.00137783	0.0222968	downregulated postwinter	prefoldin subunit 4
LOC124153798	0.858821	4.42717	10.8346	0.000996219	0.0178867	downregulated postwinter	clarin-3
LOC124157506	0.859003	4.70127	9.00744	0.00268883	0.035324	downregulated postwinter	YLP motif-containing protein 1-like
LOC124157183	0.859153	5.66575	9.25902	0.00234338	0.0320289	downregulated postwinter	monocarboxylate transporter 10
LOC124166387	0.859509	6.40192	8.1657	0.00426899	0.0469272	downregulated postwinter	probable ribosome biogenesis protein RLP24
LOC124164895	0.865457	3.87656	8.22884	0.00412298	0.0457894	downregulated postwinter	glutathione S-transferase 1-like
LOC124159356	0.865623	4.56863	10.954	0.00093402	0.0170018	downregulated postwinter	39S ribosomal protein L46, mitochondrial
LOC124153959	0.865699	4.41402	10.5557	0.00115831	0.0199239	downregulated postwinter	H/ACA ribonucleoprotein complex subunit 2-like protein
LOC124167821	0.870312	3.83377	9.79421	0.00175062	0.026528	downregulated postwinter	28S ribosomal protein S18a, mitochondrial
LOC124157839	0.871594	3.22713	8.02479	0.00461414	0.0493967	downregulated postwinter	zinc finger HIT domain-containing protein 1
LOC124155931	0.871643	4.44046	11.907	0.000559227	0.0118817	downregulated postwinter	thioredoxin-related transmembrane protein 2 homolog
LOC124154386	0.871884	5.39074	9.66718	0.00187589	0.0279296	downregulated postwinter	uncharacterized LOC124154386
LOC124164200	0.872672	3.43388	8.85704	0.00291961	0.0368449	downregulated postwinter	COX assembly mitochondrial protein homolog
LOC124154970	0.877044	3.57529	8.73236	0.00312611	0.0382126	downregulated postwinter	uncharacterized protein C9orf85 homolog
LOC124155660	0.87856	5.25055	11.749	0.000608764	0.0125023	downregulated postwinter	NADH dehydrogenase [ubiquinone] 1 beta subcomplex subunit 3
LOC124156842	0.878565	4.92705	11.7434	0.000610587	0.0125181	downregulated postwinter	uncharacterized LOC124156842
LOC124168038	0.880223	4.68635	12.0593	0.000515351	0.0112674	downregulated postwinter	uncharacterized LOC124168038
LOC124159346	0.880583	6.65935	8.03745	0.00458201	0.0492264	downregulated postwinter	myosin regulatory light chain sqh
LOC124164850	0.880995	4.27632	11.3734	0.000745021	0.0144352	downregulated postwinter	c-Myc-binding protein-like
LOC124155893	0.883923	5.48684	8.87364	0.00289317	0.0367067	downregulated postwinter	glutathione S-transferase 1-like
LOC124155687	0.887236	5.56602	9.60354	0.00194203	0.0282369	downregulated postwinter	uncharacterized LOC124155687
LOC124155549	0.888104	5.51249	11.7541	0.000607094	0.0124897	downregulated postwinter	uncharacterized LOC124155549
LOC124157649	0.890659	3.60677	10.0701	0.00150699	0.0236527	downregulated postwinter	electron transfer flavoprotein regulatory factor 1
LOC124164387	0.893396	4.40289	11.6512	0.000641621	0.0129526	downregulated postwinter	39S ribosomal protein L20, mitochondrial
LOC124158628	0.894385	5.6661	9.50937	0.00204425	0.0292714	downregulated postwinter	probable G-protein coupled receptor Mth-like 1
LOC124159732	0.895214	3.39595	8.98353	0.00272425	0.0355924	downregulated postwinter	suppressor protein SRP40
LOC124163642	0.896694	4.68304	9.1856	0.00243926	0.0329217	downregulated postwinter	uncharacterized LOC124163642
LOC124168018	0.896874	3.71005	8.65542	0.00326089	0.03939	downregulated postwinter	alpha-tocopherol transfer protein
LOC124165279	0.898512	5.13803	12.4931	0.000408461	0.00958469	downregulated postwinter	NADH dehydrogenase [ubiquinone] 1 beta subcomplex subunit 4
LOC124158862	0.899554	5.22284	8.75507	0.00308742	0.0381103	downregulated postwinter	elongation of very long chain fatty acids protein AAEL008004-like
LOC124159387	0.899754	3.92189	10.295	0.00133388	0.0218021	downregulated postwinter	coenzyme Q-binding protein COQ10 homolog B, mitochondrial
LOC124166656	0.90123	3.00091	8.08316	0.00446786	0.0484393	downregulated postwinter	microsomal glutathione S-transferase 1-like
LOC124165870	0.903788	5.4542	9.76662	0.00177708	0.0268946	downregulated postwinter	uncharacterized LOC124165870
LOC124165492	0.904928	6.52308	8.80779	0.00299946	0.0374178	downregulated postwinter	cytochrome b-c1 complex subunit 10
LOC124163673	0.906769	4.25292	10.8059	0.00101179	0.018084	downregulated postwinter	uncharacterized LOC124163673
LOC124156600	0.907064	4.64978	12.7738	0.000351517	0.00872224	downregulated postwinter	ribosomal RNA small subunit methyltransferase NEP1
LOC124166839	0.910352	5.30814	11.2627	0.000790798	0.0150278	downregulated postwinter	calcium/calmodulin-dependent protein kinase type IV-like
LOC124169075	0.910713	4.73361	12.2208	0.000472587	0.0104676	downregulated postwinter	huntingtin-interacting protein K
LOC124165372	0.912058	5.20832	8.33779	0.00388287	0.0441151	downregulated postwinter	la-related protein 6
LOC124161277	0.914131	5.84579	11.5755	0.000668253	0.0132876	downregulated postwinter	NADH dehydrogenase [ubiquinone] 1 beta subcomplex subunit 2, mitochondrial-like
LOC124165817	0.928285	6.05335	10.65	0.00110073	0.0192953	downregulated postwinter	ATP synthase membrane subunit K, mitochondrial
LOC124159103	0.930953	6.38956	9.83153	0.00171546	0.0261288	downregulated postwinter	COA8 family protein CG14806, mitochondrial
LOC124168130	0.933032	5.79762	12.3057	0.000451566	0.0100963	downregulated postwinter	NADH dehydrogenase [ubiquinone] 1 beta subcomplex subunit 10
LOC124154343	0.934118	5.95837	11.057	0.00088355	0.016334	downregulated postwinter	protein MAK16 homolog B
LOC124167771	0.93448	4.27045	11.4403	0.000718694	0.0140305	downregulated postwinter	uncharacterized LOC124167771
LOC124168789	0.935606	5.67709	12.6235	0.000380924	0.00922524	downregulated postwinter	NADH dehydrogenase [ubiquinone] iron-sulfur protein 4, mitochondrial
LOC124159371	0.936956	4.39563	12.0752	0.000510977	0.0111924	downregulated postwinter	scoloptoxin SSD14-like
LOC124164293	0.939491	6.31014	10.0822	0.00149708	0.0235596	downregulated postwinter	cytochrome b-c1 complex subunit 8
LOC124159383	0.939559	4.15932	8.59351	0.00337364	0.0404632	downregulated postwinter	dual oxidase maturation factor 1-like
LOC124157581	0.941965	7.18443	8.317	0.00392757	0.0444949	downregulated postwinter	uncharacterized LOC124157581
LOC124154406	0.943065	5.4286	10.8939	0.000964821	0.0174552	downregulated postwinter	uncharacterized LOC124154406
LOC124158909	0.943356	4.80313	13.6252	0.000223169	0.00629654	downregulated postwinter	uncharacterized LOC124158909
LOC124166862	0.944384	3.49133	10.6282	0.00111375	0.0194087	downregulated postwinter	uncharacterized LOC124166862
LOC124157080	0.947201	5.26615	13.7071	0.00021365	0.00608594	downregulated postwinter	NADH dehydrogenase [ubiquinone] 1 beta subcomplex subunit 7
LOC124171386	0.947535	6.22671	9.43013	0.0021345	0.0302196	downregulated postwinter	alkylglycerol monooxygenase-like
LOC124168072	0.947745	2.578	8.32214	0.00391647	0.0444116	downregulated postwinter	uncharacterized LOC124168072
LOC124166586	0.948295	5.76718	11.9061	0.000559493	0.0118817	downregulated postwinter	mesencephalic astrocyte-derived neurotrophic factor homolog
LOC124155837	0.94861	4.37822	13.4025	0.000251287	0.00691537	downregulated postwinter	3-oxoacyl-[acyl-carrier-protein] reductase FabG-like
LOC124165293	0.952835	3.2711	8.74065	0.00311194	0.0382126	downregulated postwinter	uncharacterized LOC124165293
LOC124159095	0.9538	4.43841	9.66792	0.00187513	0.0279296	downregulated postwinter	uncharacterized LOC124159095
LOC124169469	0.95488	4.87277	13.3515	0.000258218	0.00703421	downregulated postwinter	adrenodoxin-like protein 2, mitochondrial
LOC124154981	0.954996	5.53683	13.1172	0.000292593	0.00765393	downregulated postwinter	protein FAM32A
LOC124163509	0.955064	4.30846	11.3661	0.000747953	0.0144352	downregulated postwinter	neuralized-like protein 4
LOC124154197	0.95656	5.56881	11.1815	0.000826174	0.0154908	downregulated postwinter	facilitated trehalose transporter Tret1-like
LOC124168155	0.957934	4.93695	13.8104	0.000202216	0.00584453	downregulated postwinter	ribosomal RNA processing protein 36 homolog
LOC124156266	0.958262	5.87824	12.6017	0.000385402	0.00925465	downregulated postwinter	NADH dehydrogenase [ubiquinone] 1 beta subcomplex subunit 9-like
LOC124160076	0.958789	3.73299	9.55026	0.00199922	0.0288911	downregulated postwinter	vesicular glutamate transporter 1-like
LOC124161966	0.959406	5.07389	13.8599	0.000196953	0.00576271	downregulated postwinter	mitochondrial ornithine transporter 1
LOC124155977	0.961759	4.38809	13.3295	0.00026127	0.0070686	downregulated postwinter	coiled-coil domain-containing protein 86
LOC124157452	0.962379	5.55082	13.5808	0.000228514	0.00638652	downregulated postwinter	NADH dehydrogenase [ubiquinone] 1 alpha subcomplex subunit 5
LOC124169109	0.964483	4.30963	12.722	0.000361386	0.00892172	downregulated postwinter	homeobox protein DLX-2-like
LOC124167239	0.964649	4.40107	13.1491	0.000287656	0.00759381	downregulated postwinter	signal recognition particle 9 kDa protein
LOC124155358	0.966215	6.86336	9.36336	0.00221366	0.0308203	downregulated postwinter	V-type proton ATPase subunit G
LOC124154890	0.966992	4.12827	13.2679	0.000269984	0.00722193	downregulated postwinter	39S ribosomal protein L42, mitochondrial
LOC124158620	0.968218	3.30202	10.1707	0.00142693	0.0227886	downregulated postwinter	piggyBac transposable element-derived protein 4-like
LOC124168285	0.968885	4.40343	14.2742	0.000158013	0.00487617	downregulated postwinter	iron-sulfur cluster assembly 2 homolog, mitochondrial
LOC124166832	0.969255	3.85206	9.03712	0.00264552	0.0349882	downregulated postwinter	trihelix transcription factor GT-3b-like
LOC124165062	0.975713	6.79306	8.92686	0.00281007	0.0362688	downregulated postwinter	aromatic-L-amino-acid decarboxylase-like
LOC124155895	0.976253	6.30372	9.30665	0.00228324	0.0314804	downregulated postwinter	uncharacterized LOC124155895
LOC124169181	0.977273	6.10418	11.1325	0.000848264	0.0158548	downregulated postwinter	serine hydroxymethyltransferase, mitochondrial-like
LOC124157705	0.979548	4.36108	12.6288	0.00037985	0.00922383	downregulated postwinter	alpha,alpha-trehalose-phosphate synthase [UDP-forming]
LOC124162472	0.980047	3.24252	8.95624	0.00276523	0.0359109	downregulated postwinter	methyl farnesoate epoxidase-like
LOC124174173	0.983208	3.795	10.7189	0.00106046	0.018728	downregulated postwinter	ubiquitin-like protein 5
LOC124166786	0.983958	5.7949	13.921	0.000190656	0.00560614	downregulated postwinter	probable NADH dehydrogenase [ubiquinone] 1 alpha subcomplex subunit 12
LOC124164360	0.988157	3.68014	12.2082	0.000475799	0.0105191	downregulated postwinter	rhomboid-related protein 4-like
LOC124153550	0.990087	4.42156	10.2973	0.00133228	0.0218021	downregulated postwinter	serine protease snake-like
LOC124160744	0.99398	2.89557	8.86075	0.00291369	0.0368237	downregulated postwinter	T-box transcription factor T-A
LOC124154143	0.994896	5.85388	11.8117	0.000588594	0.0122594	downregulated postwinter	sodium-dependent multivitamin transporter
LOC124164392	0.995469	3.43505	9.99767	0.00156738	0.0243427	downregulated postwinter	uncharacterized LOC124164392
LOC124165108	0.995515	4.53339	13.9688	0.000185867	0.00550631	downregulated postwinter	U6 snRNA-associated Sm-like protein LSm6
LOC124169543	0.997312	6.0562	10.3832	0.00127166	0.021093	downregulated postwinter	high affinity copper uptake protein 1
LOC124155626	0.999273	8.03623	8.13611	0.00433922	0.0474352	downregulated postwinter	cytochrome c oxidase subunit 5B, mitochondrial-like
LOC124168778	1.00163	3.97433	13.1444	0.000288373	0.00759381	downregulated postwinter	U6 snRNA-associated Sm-like protein LSm4
LOC124160895	1.00172	4.73033	15.5038	8.2338e-05	0.00293004	downregulated postwinter	NADH dehydrogenase [ubiquinone] 1 alpha subcomplex subunit 2
LOC124155548	1.00292	3.53105	10.3356	0.00130491	0.0215967	downregulated postwinter	uncharacterized LOC124155548
LOC124156529	1.00344	7.49567	8.41895	0.0037133	0.0425903	downregulated postwinter	uncharacterized LOC124156529
LOC124169327	1.00577	4.08596	8.76348	0.00307322	0.0380142	downregulated postwinter	uncharacterized LOC124169327
LOC124165465	1.01106	5.56644	13.0837	0.000297879	0.00772438	downregulated postwinter	uncharacterized LOC124165465
LOC124158940	1.01128	7.06025	8.73129	0.00312795	0.0382126	downregulated postwinter	protein henna
LOC124170979	1.01296	7.89052	8.57685	0.00340464	0.040588	downregulated postwinter	putative ATP synthase subunit f, mitochondrial
LOC124168352	1.01459	7.29587	9.34113	0.00224067	0.0310549	downregulated postwinter	uncharacterized LOC124168352
LOC124161561	1.01673	6.00623	9.96493	0.00159551	0.0247147	downregulated postwinter	histidine-rich glycoprotein-like
LOC124168224	1.01781	5.98134	12.7164	0.000362454	0.00892948	downregulated postwinter	probable pterin-4-alpha-carbinolamine dehydratase
LOC124160385	1.02861	6.63496	10.5611	0.0011549	0.0199208	downregulated postwinter	translation machinery-associated protein 7 homolog
LOC124165223	1.02872	4.09434	11.3589	0.000750872	0.014468	downregulated postwinter	ejaculatory bulb-specific protein 3-like
LOC124167879	1.03216	3.95253	12.5991	0.000385927	0.00925465	downregulated postwinter	uncharacterized LOC124167879
LOC124174047	1.03359	4.32658	8.07495	0.00448814	0.0485703	downregulated postwinter	lazarillo protein-like
LOC124170235	1.03383	3.80626	12.8852	0.000331193	0.0083503	downregulated postwinter	small VCP/p97-interacting protein
LOC124159137	1.036	5.02464	12.8458	0.00033824	0.00849184	downregulated postwinter	bromodomain-containing protein 4B-like
LOC124158424	1.04233	4.48429	16.2494	5.55269e-05	0.00222295	downregulated postwinter	L-xylulose reductase
LOC124162785	1.04265	4.66406	15.426	8.57983e-05	0.00301694	downregulated postwinter	hemicentin-2-like
LOC124168509	1.04664	7.33761	9.86472	0.00168478	0.0257941	downregulated postwinter	40S ribosomal protein S29
LOC124154009	1.04727	5.84171	14.0814	0.000175067	0.00527872	downregulated postwinter	ubiquitin-fold modifier-conjugating enzyme 1
LOC124165943	1.06081	2.10396	8.46562	0.00361921	0.0419644	downregulated postwinter	cilia- and flagella-associated protein 161-like
LOC124153557	1.06296	3.09001	11.3295	0.000762856	0.0146513	downregulated postwinter	small integral membrane protein 12-A
LOC124165706	1.06492	6.43177	8.66439	0.00324488	0.0392489	downregulated postwinter	putative mediator of RNA polymerase II transcription subunit 12
LOC124166364	1.06503	3.42572	8.17978	0.00423599	0.0467025	downregulated postwinter	hemolymph lipopolysaccharide-binding protein-like
LOC124165486	1.06596	5.77315	14.3167	0.000154492	0.00479541	downregulated postwinter	ragulator complex protein LAMTOR4 homolog
LOC124165247	1.06878	3.65741	11.2977	0.000776019	0.0148448	downregulated postwinter	cytochrome b5 type B-like
LOC124156606	1.0697	7.75518	9.46453	0.00209483	0.0297646	downregulated postwinter	aminoacylase-1-like
LOC124165238	1.0711	4.28285	16.7547	4.25378e-05	0.0017576	downregulated postwinter	cytochrome c oxidase copper chaperone
LOC124153776	1.07146	6.63445	11.9598	0.000543608	0.0116487	downregulated postwinter	cytochrome b-c1 complex subunit 7-like
LOC124157632	1.0717	8.63374	8.8326	0.00295896	0.0370261	downregulated postwinter	60S ribosomal protein L44
LOC124166597	1.07271	7.4032	9.52152	0.00203076	0.0291339	downregulated postwinter	sorbitol dehydrogenase-like
LOC124164122	1.07422	4.37237	15.4073	8.66549e-05	0.00303805	downregulated postwinter	protein LLP homolog
LOC124158968	1.07473	3.57497	13.4336	0.00024716	0.00682714	downregulated postwinter	transcription elongation factor SPT4-A
LOC124166672	1.07825	7.91626	9.61344	0.00193159	0.0281983	downregulated postwinter	uncharacterized LOC124166672
LOC124154640	1.07924	3.97526	15.6506	7.61902e-05	0.00280389	downregulated postwinter	BET1 homolog
LOC124153469	1.08009	5.21174	13.0836	0.000297894	0.00772438	downregulated postwinter	integrator complex subunit 12-like
LOC124160164	1.08188	5.55837	8.50901	0.00353392	0.0412987	downregulated postwinter	pro-resilin-like
LOC124160189	1.08812	5.31771	11.7994	0.000592487	0.0122959	downregulated postwinter	all trans-polyprenyl-diphosphate synthase PDSS2
LOC124155575	1.09112	7.80139	8.17966	0.00423627	0.0467025	downregulated postwinter	methyltransferase-like protein 27
LOC124153369	1.0947	3.47214	9.52794	0.00202367	0.0291026	downregulated postwinter	uncharacterized LOC124153369
LOC124157070	1.09967	4.55718	14.0858	0.000174654	0.00527872	downregulated postwinter	polypeptide N-acetylgalactosaminyltransferase 2
LOC124168884	1.10498	5.20394	14.5531	0.000136265	0.00439984	downregulated postwinter	cysteine dioxygenase type 1
LOC124166928	1.10641	6.08232	11.5495	0.000677657	0.0133837	downregulated postwinter	GILT-like protein 1
LOC124154388	1.11286	3.89124	14.7114	0.000125287	0.00411262	downregulated postwinter	uncharacterized LOC124154388
LOC124166622	1.11331	6.41941	11.4837	0.000702106	0.0137522	downregulated postwinter	rhythmically expressed gene 5 protein
LOC124156516	1.12088	6.99861	12.0407	0.000520506	0.0113174	downregulated postwinter	uncharacterized LOC124156516
LOC124173221	1.12324	4.96211	13.105	0.000294507	0.00768702	downregulated postwinter	sodium-dependent nutrient amino acid transporter 1-like
LOC124156381	1.12895	7.22196	11.593	0.000662005	0.0132289	downregulated postwinter	ATP synthase subunit e, mitochondrial
LOC124167389	1.13184	3.39861	11.1108	0.000858283	0.0160168	downregulated postwinter	xenotropic and polytropic retrovirus receptor 1 homolog
LOC124167405	1.13204	2.99229	10.976	0.000923015	0.0168532	downregulated postwinter	xenotropic and polytropic retrovirus receptor 1-like
LOC124155717	1.13605	8.69793	8.60475	0.00335288	0.0402549	downregulated postwinter	phosphoenolpyruvate carboxykinase, cytosolic [GTP]-like
LOC124157215	1.14048	6.33013	13.3405	0.000259733	0.00705927	downregulated postwinter	aminomethyltransferase, mitochondrial
LOC124165769	1.15993	5.75876	8.39941	0.00375342	0.0429324	downregulated postwinter	uncharacterized LOC124165769
LOC124153337	1.16031	3.20258	12.4807	0.000411189	0.00961725	downregulated postwinter	uncharacterized LOC124153337
LOC124167007	1.16077	3.43509	10.97	0.000925993	0.0168816	downregulated postwinter	iodotyrosine deiodinase 1
LOC124154089	1.17554	8.24172	10.6046	0.00112806	0.0196005	downregulated postwinter	uncharacterized LOC124154089
LOC124155395	1.18114	6.34645	13.7428	0.00020962	0.00599379	downregulated postwinter	uncharacterized LOC124155395
LOC124161147	1.18163	5.46732	15.0233	0.00010619	0.00358504	downregulated postwinter	general odorant-binding protein 70
LOC124166905	1.18568	2.6521	9.38937	0.00218247	0.0305354	downregulated postwinter	uncharacterized LOC124166905
LOC124160505	1.18975	3.78915	9.61282	0.00193224	0.0281983	downregulated postwinter	phospholipase B1, membrane-associated-like
LOC124155540	1.19003	5.21294	20.6457	5.52598e-06	0.00033754	downregulated postwinter	39S ribosomal protein L39, mitochondrial
LOC124154284	1.19022	5.67035	15.3219	9.06576e-05	0.00315042	downregulated postwinter	uncharacterized LOC124154284
LOC124154405	1.19047	3.74703	15.5494	8.03762e-05	0.00286885	downregulated postwinter	uncharacterized LOC124154405
LOC124166885	1.19064	4.38962	12.9756	0.000315574	0.00803697	downregulated postwinter	bumetanide-sensitive sodium-(potassium)-chloride cotransporter-like
LOC124154421	1.19291	4.47361	13.6031	0.000225813	0.00635601	downregulated postwinter	uncharacterized LOC124154421
LOC124159602	1.19331	1.90196	9.16105	0.0024722	0.0332149	downregulated postwinter	angiotensin-converting enzyme
LOC124158127	1.19421	4.57386	9.41197	0.00215573	0.0303543	downregulated postwinter	calsequestrin-1-like
LOC124167245	1.20176	6.48488	14.7409	0.000123342	0.00406001	downregulated postwinter	ninjurin-A-like
LOC124155573	1.2061	5.6982	18.8823	1.39039e-05	0.000706892	downregulated postwinter	methyltransferase-like protein 27
LOC124161267	1.20686	3.45632	9.0891	0.00257138	0.0342754	downregulated postwinter	circadian clock-controlled protein daywake-like
LOC124167700	1.21148	5.27198	16.2372	5.58862e-05	0.0022298	downregulated postwinter	sodium/potassium-transporting ATPase subunit beta-2-like
LOC124154522	1.21178	4.15158	12.507	0.00040543	0.00953244	downregulated postwinter	kynureninase-like
LOC124165500	1.21379	5.8594	8.31478	0.00393238	0.0445068	downregulated postwinter	bromodomain-containing protein 2
LOC124161268	1.21614	3.96512	10.4898	0.00120034	0.020349	downregulated postwinter	uncharacterized LOC124161268
LOC124158796	1.22424	7.56557	10.925	0.00094876	0.0171908	downregulated postwinter	bromodomain adjacent to zinc finger domain protein 2B-like
LOC124166881	1.23357	7.20195	8.57504	0.00340802	0.040588	downregulated postwinter	non-classical arabinogalactan protein 31-like
LOC124159535	1.23397	4.80897	21.4807	3.57411e-06	0.000237939	downregulated postwinter	b(0,+)-type amino acid transporter 1-like
LOC124162165	1.23623	2.0412	10.2211	0.00138843	0.0224154	downregulated postwinter	4-coumarate--CoA ligase 3-like
LOC124166970	1.23638	2.68415	9.87191	0.00167821	0.0257268	downregulated postwinter	uncharacterized LOC124166970
LOC124164155	1.24109	0.67674	8.29961	0.00396537	0.0446846	downregulated postwinter	uncharacterized LOC124164155
LOC124160327	1.24142	2.63135	12.4039	0.00042843	0.00978897	downregulated postwinter	cuticle protein 6-like
LOC124161592	1.24265	5.95569	13.7671	0.000206926	0.00593724	downregulated postwinter	sodium-independent sulfate anion transporter-like
LOC124154094	1.25144	7.35174	12.2506	0.000465103	0.0103599	downregulated postwinter	uncharacterized LOC124154094
LOC124154667	1.25167	5.23768	8.19401	0.00420289	0.0465461	downregulated postwinter	chorion protein S38-like
LOC124157964	1.25534	1.61699	10.1379	0.00145252	0.0230419	downregulated postwinter	uncharacterized LOC124157964
LOC124154131	1.25718	2.24136	8.95309	0.00277001	0.0359131	downregulated postwinter	glycine-rich cell wall structural protein 1.0-like
LOC124161874	1.25799	4.7922	14.4093	0.000147076	0.00465205	downregulated postwinter	uncharacterized LOC124161874
LOC124162200	1.25799	7.15828	8.63966	0.00328923	0.0396918	downregulated postwinter	venom serine protease inhibitor-like
LOC124156185	1.25898	2.61023	10.0198	0.00154867	0.0241186	downregulated postwinter	peptidoglycan-recognition protein SB1-like
LOC124168147	1.26493	9.7574	10.3817	0.0012727	0.021093	downregulated postwinter	flocculation protein FLO11-like
LOC124165480	1.26583	5.73176	9.0383	0.00264382	0.0349882	downregulated postwinter	peroxidase-like
LOC124166903	1.26631	3.70601	8.98723	0.00271873	0.0355596	downregulated postwinter	ejaculatory bulb-specific protein 3-like
LOC124154221	1.26986	6.7126	12.5182	0.000403003	0.0094942	downregulated postwinter	luciferin sulfotransferase-like
LOC124162225	1.27514	4.27625	20.6299	5.57192e-06	0.000338601	downregulated postwinter	protein amnionless
LOC124157734	1.27567	3.44728	13.8506	0.000197931	0.00576287	downregulated postwinter	uncharacterized LOC124157734
LOC124163756	1.28587	6.13066	15.3432	8.9642e-05	0.00312429	downregulated postwinter	C-type lectin 37Db
LOC124169281	1.28829	3.34025	9.66332	0.00187983	0.0279296	downregulated postwinter	neuralized-like protein 4
LOC124160746	1.29123	5.53948	17.5502	2.79824e-05	0.00123728	downregulated postwinter	uncharacterized LOC124160746
LOC124167539	1.31328	1.87387	12.3901	0.000431617	0.00979821	downregulated postwinter	uncharacterized LOC124167539
LOC124172608	1.31472	3.10429	11.2961	0.000776692	0.0148448	downregulated postwinter	uncharacterized LOC124172608
LOC124164158	1.31733	2.68373	14.3155	0.000154586	0.00479541	downregulated postwinter	uncharacterized LOC124164158
LOC124157336	1.32067	9.45	12.6463	0.000376309	0.00915659	downregulated postwinter	ubiquitin-40S ribosomal protein S27a
LOC124160978	1.32482	6.66244	8.54168	0.00347106	0.041009	downregulated postwinter	endocuticle structural glycoprotein SgAbd-8-like
LOC124162764	1.32686	3.40697	11.0157	0.000903448	0.0165214	downregulated postwinter	flocculation protein FLO11-like
LOC124160626	1.33132	5.09673	18.3631	1.82564e-05	0.000879424	downregulated postwinter	neuropeptide-like protein 30
LOC124160085	1.33175	4.75779	16.7959	4.16228e-05	0.00173672	downregulated postwinter	heparan-alpha-glucosaminide N-acetyltransferase
LOC124154101	1.33398	0.929524	10.4024	0.0012585	0.0210365	downregulated postwinter	sterol O-acyltransferase 1-like
LOC124168175	1.33496	3.70078	13.8117	0.000202073	0.00584453	downregulated postwinter	uncharacterized LOC124168175
LOC124160141	1.34307	3.98281	19.3181	1.1065e-05	0.000585358	downregulated postwinter	uncharacterized LOC124160141
LOC124169610	1.35234	8.42733	9.25312	0.00235094	0.0320953	downregulated postwinter	cuticle protein 18.6-like
LOC124167629	1.35573	0.620964	8.80763	0.00299974	0.0374178	downregulated postwinter	protein eyes shut
LOC124163990	1.3578	4.86209	25.7482	3.88996e-07	3.40578e-05	downregulated postwinter	tektin-B1
LOC124162320	1.36062	3.32216	9.43527	0.00212852	0.0302072	downregulated postwinter	methyl farnesoate epoxidase-like
LOC124165716	1.36221	0.55763	8.29889	0.00396694	0.0446846	downregulated postwinter	putative nuclease HARBI1
LOC124155042	1.36468	0.706056	8.53103	0.00349142	0.0411938	downregulated postwinter	organic cation transporter protein-like
LOC124158593	1.37336	5.14164	18.0616	2.13875e-05	0.000999409	downregulated postwinter	SEC14-like protein 2
LOC124155388	1.37455	5.81757	18.3791	1.81034e-05	0.0008792	downregulated postwinter	uncharacterized LOC124155388
LOC124166816	1.37673	8.41772	11.6698	0.000635212	0.0128452	downregulated postwinter	uncharacterized LOC124166816
LOC124166689	1.37828	2.58784	9.22335	0.00238948	0.0324044	downregulated postwinter	uronyl 2-sulfotransferase-like
LOC124159452	1.38256	4.89902	17.3315	3.13946e-05	0.00136273	downregulated postwinter	luciferin sulfotransferase-like
LOC124157474	1.38323	7.18576	15.4285	8.56852e-05	0.00301694	downregulated postwinter	chitin deacetylase 1
LOC124164197	1.38841	-0.177237	8.96172	0.00275695	0.0358616	downregulated postwinter	uncharacterized LOC124164197
LOC124154438	1.38873	4.47418	20.3507	6.4469e-06	0.000383898	downregulated postwinter	uncharacterized LOC124154438
LOC124153897	1.39152	5.28255	22.6592	1.93427e-06	0.000139763	downregulated postwinter	solute carrier organic anion transporter family member 74D-like
LOC124164093	1.39515	2.97924	15.2818	9.26043e-05	0.00319	downregulated postwinter	uncharacterized LOC124164093
LOC124153266	1.39559	6.34502	11.7029	0.000624019	0.0127055	downregulated postwinter	uncharacterized LOC124153266
LOC124153536	1.39577	3.17162	12.399	0.000429558	0.00978897	downregulated postwinter	sodium-dependent nutrient amino acid transporter 1-like
LOC124168474	1.39601	10.0828	11.2589	0.000792424	0.0150278	downregulated postwinter	chitin deacetylase 1
LOC124168313	1.40715	5.1996	21.0425	4.49219e-06	0.000286196	downregulated postwinter	cell growth regulator with RING finger domain protein 1-like
LOC124153396	1.41629	4.68481	15.8097	7.00421e-05	0.00263564	downregulated postwinter	U-scoloptoxin(19)-Tl1a
LOC124168659	1.41981	5.31916	8.14993	0.00430629	0.0471421	downregulated postwinter	hormone receptor 4-like
LOC124162907	1.42267	5.60577	25.8213	3.74532e-07	3.33699e-05	downregulated postwinter	glycine cleavage system H protein
LOC124167253	1.42365	2.85757	9.90606	0.00164735	0.0253851	downregulated postwinter	apolipophorins-like
LOC124156205	1.42386	-0.840034	9.65167	0.0018918	0.0279524	downregulated postwinter	uncharacterized LOC124156205
LOC124163034	1.42415	4.90209	20.925	4.77626e-06	0.000296328	downregulated postwinter	salivary glue protein Sgs-3-like
LOC124159632	1.42723	6.42028	17.6711	2.62581e-05	0.00117418	downregulated postwinter	pneumococcal serine-rich repeat protein
LOC124160562	1.4278	2.80941	8.05959	0.00452634	0.0488054	downregulated postwinter	probable multidrug resistance-associated protein lethal(2)03659
LOC124162605	1.43269	3.19672	20.5227	5.8927e-06	0.000354459	downregulated postwinter	homeotic protein caudal-like
LOC124167101	1.43304	5.49685	14.7954	0.000119826	0.00396632	downregulated postwinter	elongation of very long chain fatty acids protein AAEL008004-like
LOC124160414	1.43321	2.37495	16.0599	6.13709e-05	0.00240015	downregulated postwinter	UBX domain-containing protein 11-like
LOC124166896	1.4339	-0.664078	8.55882	0.00343853	0.0407466	downregulated postwinter	uncharacterized LOC124166896
LOC124156976	1.43518	4.86344	13.247	0.000273018	0.00728663	downregulated postwinter	NADPH oxidase 5
LOC124158695	1.44017	2.09975	13.7875	0.000204698	0.00588755	downregulated postwinter	echinoderm microtubule-associated protein-like CG42247
LOC124158951	1.44214	5.27769	24.1849	8.75146e-07	7.05475e-05	downregulated postwinter	sulfotransferase 1C4-like
LOC124169051	1.44388	4.7612	19.6349	9.37425e-06	0.000509564	downregulated postwinter	aquaporin AQPAn.G
LOC124154401	1.44695	-0.0962377	9.00544	0.00269178	0.035324	downregulated postwinter	uncharacterized LOC124154401
LOC124168264	1.44975	3.14454	13.1309	0.000290469	0.00763156	downregulated postwinter	bifunctional glutamate/proline--tRNA ligase-like
LOC124166927	1.45155	7.76421	15.2552	9.39197e-05	0.00322594	downregulated postwinter	ejaculatory bulb-specific protein 3
LOC124167971	1.45387	5.75098	15.4587	8.43261e-05	0.00298288	downregulated postwinter	anther-specific proline-rich protein APG-like
LOC124160985	1.45569	9.49124	8.2818	0.00400444	0.0448089	downregulated postwinter	endocuticle structural glycoprotein SgAbd-2-like
LOC124160754	1.46196	6.44338	12.4635	0.000414985	0.00966125	downregulated postwinter	mucin-2-like
LOC124157769	1.46252	6.89606	18.29	1.89698e-05	0.000902778	downregulated postwinter	glycine dehydrogenase (decarboxylating), mitochondrial
LOC124160461	1.4629	4.50487	10.7743	0.00102918	0.0183396	downregulated postwinter	phospholipase B1, membrane-associated-like
LOC124174076	1.47122	3.46349	12.4198	0.000424817	0.0097371	downregulated postwinter	cuticle protein 16.5-like
LOC124158037	1.4721	-0.811959	8.29422	0.00397715	0.0447571	downregulated postwinter	uncharacterized LOC124158037
LOC124165452	1.47332	3.9858	8.92423	0.00281411	0.0362688	downregulated postwinter	nose resistant to fluoxetine protein 6-like
LOC124162745	1.47416	2.47907	11.2595	0.000792183	0.0150278	downregulated postwinter	probable cytochrome P450 49a1
LOC124162469	1.47636	2.04185	15.743	7.2555e-05	0.0027037	downregulated postwinter	neuropeptides capa receptor-like
LOC124168416	1.47889	6.85028	15.0929	0.000102348	0.00346685	downregulated postwinter	NPC intracellular cholesterol transporter 2
LOC124163618	1.48224	2.73984	13.8512	0.000197868	0.00576287	downregulated postwinter	sodium-coupled monocarboxylate transporter 1-like
LOC124160972	1.48275	10.5085	8.74706	0.00310101	0.0382126	downregulated postwinter	endocuticle structural glycoprotein SgAbd-2-like
LOC124162237	1.4836	6.70562	11.6021	0.000658787	0.0131869	downregulated postwinter	mucin-5AC-like
LOC124169113	1.48973	2.30689	8.9552	0.00276681	0.0359109	downregulated postwinter	hemolymph lipopolysaccharide-binding protein-like
LOC124163428	1.49217	7.78898	13.5847	0.000228032	0.00638652	downregulated postwinter	cip1-interacting zinc finger protein
LOC124169347	1.49617	5.24504	32.3765	1.27011e-08	1.92958e-06	downregulated postwinter	high affinity cAMP-specific and IBMX-insensitive 3',5'-cyclic phosphodiesterase 8-like
LOC124165341	1.50027	2.24294	12.0119	0.000528623	0.0114102	downregulated postwinter	ejaculatory bulb-specific protein 3-like
LOC124167727	1.50165	2.01439	11.8266	0.000583907	0.0122249	downregulated postwinter	uncharacterized LOC124167727
LOC124154220	1.50196	4.83406	8.05276	0.00454344	0.0489453	downregulated postwinter	luciferin sulfotransferase-like
LOC124156868	1.50519	6.5219	11.8682	0.000571019	0.0120615	downregulated postwinter	peroxidase-like
LOC124154349	1.5074	2.32423	9.52161	0.00203066	0.0291339	downregulated postwinter	uncharacterized LOC124154349
LOC124156627	1.50743	4.08559	14.3205	0.000154176	0.00479541	downregulated postwinter	zinc metalloproteinase nas-13-like
LOC124162156	1.50876	3.01148	17.6238	2.69203e-05	0.00119478	downregulated postwinter	tryptophan 2,3-dioxygenase
LOC124168167	1.52558	7.16486	9.47044	0.00208809	0.0297161	downregulated postwinter	uncharacterized LOC124168167
LOC124157371	1.52827	4.84564	12.445	0.00041911	0.00970011	downregulated postwinter	retinol dehydrogenase 14-like
LOC124155854	1.53642	4.33942	23.5481	1.21831e-06	9.25451e-05	downregulated postwinter	uncharacterized LOC124155854
LOC124162241	1.53668	3.37235	12.981	0.000314673	0.00803697	downregulated postwinter	nose resistant to fluoxetine protein 6-like
LOC124168937	1.54183	0.680379	13.3645	0.000256434	0.00701787	downregulated postwinter	uncharacterized LOC124168937
LOC124160251	1.54569	6.68165	18.9062	1.37303e-05	0.000701312	downregulated postwinter	bifunctional 3'-phosphoadenosine 5'-phosphosulfate synthase 2
LOC124167114	1.54814	-0.762565	9.2489	0.00235637	0.0321323	downregulated postwinter	uncharacterized LOC124167114
LOC124156172	1.55175	2.30649	18.5676	1.63981e-05	0.000802965	downregulated postwinter	uncharacterized LOC124156172
LOC124155043	1.55203	7.09102	13.9874	0.000184035	0.00547945	downregulated postwinter	endocuticle structural glycoprotein SgAbd-8-like
LOC124160565	1.55691	2.27469	11.9177	0.000556026	0.0118506	downregulated postwinter	ATP-binding cassette sub-family C member 4-like
LOC124160315	1.5588	3.81069	11.3905	0.000738225	0.0143645	downregulated postwinter	cuticle protein 19-like
LOC124168980	1.56703	8.35979	11.0626	0.000880886	0.0163196	downregulated postwinter	cuticle protein 63-like
LOC124156444	1.56877	3.53899	14.5372	0.000137421	0.00442512	downregulated postwinter	nose resistant to fluoxetine protein 6-like
LOC124160280	1.56902	2.84877	14.3649	0.000150586	0.00474585	downregulated postwinter	collagen alpha-1(I) chain-like
LOC124160409	1.58206	6.98464	18.3824	1.80718e-05	0.0008792	downregulated postwinter	uncharacterized LOC124160409
LOC124165765	1.58285	4.76539	10.0432	0.0015291	0.0239265	downregulated postwinter	uncharacterized LOC124165765
LOC124165508	1.58325	3.11691	8.30412	0.00395552	0.0446408	downregulated postwinter	larval cuticle protein A3A-like
LOC124161499	1.58342	3.86321	10.5548	0.00115885	0.0199239	downregulated postwinter	neuralized-like protein 4
LOC124162653	1.58386	7.10248	16.4903	4.89007e-05	0.00199132	downregulated postwinter	uncharacterized LOC124162653
LOC124169095	1.5872	5.44669	19.5322	9.8916e-06	0.000533977	downregulated postwinter	uncharacterized LOC124169095
LOC124153761	1.58927	6.62562	11.5374	0.000682104	0.0134491	downregulated postwinter	arylalkylamine N-acetyltransferase 1-like
LOC124166980	1.58986	2.12036	16.1448	5.86808e-05	0.00233345	downregulated postwinter	uncharacterized LOC124166980
LOC124162278	1.59189	-1.14443	10.4037	0.00125764	0.0210365	downregulated postwinter	uncharacterized LOC124162278
LOC124156043	1.59463	6.68971	13.2966	0.000265891	0.00716092	downregulated postwinter	WAG22 antigen-like
LOC124166362	1.60116	6.30966	22.3975	2.21663e-06	0.000155427	downregulated postwinter	hemolymph lipopolysaccharide-binding protein-like
LOC124167336	1.60319	3.00623	22.9878	1.6303e-06	0.000119253	downregulated postwinter	hemolymph lipopolysaccharide-binding protein-like
LOC124155237	1.61585	3.87239	21.2329	4.06718e-06	0.000263366	downregulated postwinter	serine protease 44-like
LOC124155070	1.61749	0.799087	11.5744	0.000668664	0.0132876	downregulated postwinter	mucin-5AC-like
LOC124155064	1.6186	2.49057	9.71201	0.00183067	0.0274949	downregulated postwinter	cuticle protein 16.5-like
LOC124154283	1.61974	3.73772	12.044	0.000519587	0.0113174	downregulated postwinter	shematrin-like protein 1
LOC124164873	1.62216	0.347266	10.8453	0.00099045	0.0178101	downregulated postwinter	ejaculatory bulb-specific protein 3-like
LOC124174013	1.62244	3.31711	12.0547	0.00051663	0.0112745	downregulated postwinter	uncharacterized LOC124174013
LOC124167124	1.62668	4.14917	8.51827	0.00351598	0.0412518	downregulated postwinter	elongation of very long chain fatty acids protein AAEL008004
LOC124167526	1.63101	9.99958	14.8034	0.00011932	0.00396061	downregulated postwinter	chitin deacetylase 1
LOC124167807	1.63189	-0.307736	12.2012	0.000477578	0.0105387	downregulated postwinter	uncharacterized LOC124167807
LOC124162383	1.63233	2.53762	14.3183	0.000154357	0.00479541	downregulated postwinter	arylsulfatase J
LOC124162846	1.63891	7.12447	13.647	0.000220595	0.00623878	downregulated postwinter	uncharacterized LOC124162846
LOC124169139	1.66124	1.84154	12.1128	0.000500766	0.010989	downregulated postwinter	neuralized-like protein 4
LOC124163825	1.66273	-0.394887	10.2041	0.00140125	0.0224998	downregulated postwinter	uncharacterized LOC124163825
LOC124165996	1.66551	1.99997	12.9767	0.000315385	0.00803697	downregulated postwinter	nose resistant to fluoxetine protein 6-like
LOC124161342	1.67462	1.65076	8.12801	0.00435865	0.0475598	downregulated postwinter	cuticle protein 19-like
LOC124156159	1.67976	5.76274	8.36888	0.003817	0.0436176	downregulated postwinter	cuticle protein 76-like
LOC124161271	1.68152	3.12448	16.0918	6.0344e-05	0.00238306	downregulated postwinter	circadian clock-controlled protein daywake-like
LOC124154403	1.68243	3.27418	18.3654	1.82336e-05	0.000879424	downregulated postwinter	uncharacterized LOC124154403
LOC124162666	1.68292	0.329789	8.35499	0.0038463	0.04384	downregulated postwinter	uncharacterized LOC124162666
LOC124162654	1.68876	7.40031	18.3285	1.85904e-05	0.000888919	downregulated postwinter	uncharacterized LOC124162654
LOC124169007	1.69119	1.92093	12.3595	0.000438738	0.00988413	downregulated postwinter	nose resistant to fluoxetine protein 6-like
LOC124157585	1.6945	4.61277	19.7027	9.04731e-06	0.000498654	downregulated postwinter	phospholipase A1 VesT1.02-like
LOC124156204	1.69522	3.09862	12.8682	0.00033422	0.00840871	downregulated postwinter	uncharacterized LOC124156204
LOC124162715	1.69973	4.59854	29.7056	5.02884e-08	6.33955e-06	downregulated postwinter	luciferin 4-monooxygenase-like
LOC124167527	1.72569	5.26244	23.6208	1.17312e-06	9.02696e-05	downregulated postwinter	sodium/hydrogen exchanger 9B2-like
LOC124160354	1.72747	3.47451	12.5668	0.000392664	0.00934351	downregulated postwinter	phospholipase B1, membrane-associated-like
LOC124157588	1.72783	2.31185	15.5989	7.83005e-05	0.00282884	downregulated postwinter	pancreatic lipase-related protein 2-like
LOC124169046	1.73161	7.35737	18.8112	1.44318e-05	0.000724647	downregulated postwinter	protein obstructor-E
LOC124153268	1.73348	4.85712	13.9484	0.000187894	0.00555247	downregulated postwinter	uncharacterized LOC124153268
LOC124159043	1.74244	3.94303	31.0147	2.56075e-08	3.7006e-06	downregulated postwinter	nitric oxide synthase-like protein
LOC124174078	1.74569	6.95674	8.79214	0.00302531	0.0375786	downregulated postwinter	putative mediator of RNA polymerase II transcription subunit 12
LOC124161334	1.76247	4.19553	15.092	0.000102397	0.00346685	downregulated postwinter	pupal cuticle protein 36-like
LOC124157598	1.76262	7.39337	17.7483	2.52142e-05	0.00114918	downregulated postwinter	peroxidase-like
LOC124157249	1.76665	6.36217	27.6497	1.45398e-07	1.5807e-05	downregulated postwinter	uncharacterized LOC124157249
LOC124157285	1.76706	4.76683	28.4496	9.61682e-08	1.11415e-05	downregulated postwinter	mucin-5AC-like
LOC124158278	1.76786	0.0660932	16.8268	4.09517e-05	0.00171476	downregulated postwinter	uncharacterized LOC124158278
LOC124167014	1.77289	2.03442	9.80645	0.00173901	0.0263941	downregulated postwinter	uncharacterized LOC124167014
LOC124167176	1.77923	2.49094	8.10933	0.00440379	0.0478648	downregulated postwinter	uncharacterized LOC124167176
LOC124160302	1.7839	1.63029	15.8695	6.78646e-05	0.00259706	downregulated postwinter	larval cuticle protein A3A-like
LOC124167901	1.80046	3.48607	23.9074	1.01081e-06	7.93251e-05	downregulated postwinter	4-coumarate--CoA ligase-like 1
LOC124159173	1.80175	1.68379	10.0851	0.00149471	0.0235536	downregulated postwinter	clavesin-2-like
LOC124165686	1.80217	2.10181	10.7339	0.00105192	0.0186048	downregulated postwinter	organic cation transporter protein-like
LOC124165290	1.80711	5.53807	12.5959	0.000386586	0.00925465	downregulated postwinter	cuticle protein 21-like
LOC124157415	1.8157	-1.15536	10.328	0.00131029	0.0216253	downregulated postwinter	uncharacterized LOC124157415
LOC124166645	1.81846	5.2027	15.2053	9.64316e-05	0.00328366	downregulated postwinter	methyl farnesoate epoxidase-like
LOC124168694	1.82767	1.20069	12.649	0.000375762	0.00915659	downregulated postwinter	nose resistant to fluoxetine protein 6-like
LOC124163259	1.83116	8.04486	18.862	1.40526e-05	0.00070861	downregulated postwinter	mucin-19-like
LOC124174069	1.83184	4.1693	17.0409	3.6584e-05	0.00155943	downregulated postwinter	brachyurin-like
LOC124159232	1.84159	3.94912	12.941	0.000321457	0.00815687	downregulated postwinter	uncharacterized LOC124159232
LOC124174070	1.84525	5.06512	12.9728	0.000316053	0.00803697	downregulated postwinter	uncharacterized LOC124174070
LOC124157476	1.84865	-0.24846	15.4615	8.42012e-05	0.00298288	downregulated postwinter	uncharacterized LOC124157476
LOC124159644	1.85431	-1.65187	9.03427	0.00264964	0.0350036	downregulated postwinter	uncharacterized LOC124159644
LOC124164512	1.8731	-0.0638122	12.5824	0.000389398	0.00928444	downregulated postwinter	uncharacterized LOC124164512
LOC124162590	1.87382	5.48064	16.8374	4.07228e-05	0.00171123	downregulated postwinter	uncharacterized LOC124162590
LOC124160764	1.87617	5.94764	21.2921	3.94348e-06	0.000258178	downregulated postwinter	pancreatic lipase-related protein 2-like
LOC124160303	1.87777	2.39184	8.71724	0.00315215	0.0384065	downregulated postwinter	cuticle protein 19-like
LOC124161139	1.88164	4.46357	14.3377	0.000152771	0.00479541	downregulated postwinter	nuclear pore complex protein NUP62-like
LOC124154623	1.88177	10.9673	14.197	0.000164629	0.00502798	downregulated postwinter	keratin-associated protein 19-2-like
LOC124160698	1.88947	0.363574	11.3665	0.000747802	0.0144352	downregulated postwinter	phospholipase A1 2-like
LOC124172440	1.89033	-1.48336	10.3889	0.00126773	0.0210695	downregulated postwinter	uncharacterized LOC124172440
LOC124155102	1.89578	0.157454	13.0301	0.00030652	0.00791343	downregulated postwinter	glucose dehydrogenase [FAD, quinone]-like
LOC124154275	1.90099	2.86058	13.6636	0.000218655	0.00619871	downregulated postwinter	cuticle protein 16.5-like
LOC124162621	1.90366	3.89032	18.6215	1.59409e-05	0.000787082	downregulated postwinter	uncharacterized LOC124162621
LOC124155711	1.9043	-0.967202	10.5039	0.00119123	0.0203109	downregulated postwinter	piggyBac transposable element-derived protein 4-like
LOC124154466	1.91119	2.94471	21.2807	3.96695e-06	0.000258288	downregulated postwinter	sortilin-related receptor-like
LOC124168910	1.91321	8.74988	18.9718	1.32664e-05	0.00068351	downregulated postwinter	protein obstructor-E
LOC124155656	1.91519	5.11102	15.8674	6.794e-05	0.00259706	downregulated postwinter	putative defense protein
LOC124165071	1.93216	-0.0530422	13.1673	0.000284873	0.00755199	downregulated postwinter	protein lethal(2)essential for life-like
LOC124163698	1.93531	4.70027	13.287	0.000267249	0.00718118	downregulated postwinter	uncharacterized LOC124163698
LOC124173096	1.93617	-1.00961	11.0358	0.000893677	0.0164619	downregulated postwinter	uncharacterized LOC124173096
LOC124156413	1.94865	1.37047	15.6095	7.78617e-05	0.00282884	downregulated postwinter	glucose dehydrogenase [FAD, quinone]-like
LOC124169512	1.95164	2.8919	8.46373	0.00362298	0.0419671	downregulated postwinter	histidine-rich protein PFHRP-III-like
LOC124161340	1.95193	2.6024	12.0223	0.000525668	0.0113671	downregulated postwinter	adult-specific cuticular protein ACP-20-like
LOC124156886	1.96279	3.10069	11.1893	0.000822686	0.0154743	downregulated postwinter	uncharacterized LOC124156886
LOC124160625	1.97113	6.70588	27.394	1.65942e-07	1.74019e-05	downregulated postwinter	neuropeptide-like protein 31
LOC124170315	1.97351	-0.620235	13.5089	0.000237431	0.0066046	downregulated postwinter	uncharacterized LOC124170315
LOC124153819	1.97763	5.80263	10.2753	0.00134825	0.0219461	downregulated postwinter	glycine-rich cell wall structural protein-like
LOC124155519	1.99482	6.99362	9.62903	0.00191525	0.0281039	downregulated postwinter	clavesin-1
LOC124162280	2.00027	3.27528	17.4971	2.87749e-05	0.00126759	downregulated postwinter	uncharacterized LOC124162280
LOC124157737	2.01107	0.963977	15.9289	6.57672e-05	0.00253857	downregulated postwinter	serpin B11-like
LOC124161263	2.01412	5.45081	22.4203	2.19051e-06	0.000154509	downregulated postwinter	protein takeout-like
LOC124153703	2.03528	0.865224	10.4453	0.00122962	0.0207269	downregulated postwinter	uncharacterized LOC124153703
LOC124159698	2.03927	6.63911	13.8439	0.000198645	0.00576948	downregulated postwinter	carbonic anhydrase 2-like
LOC124157323	2.05426	5.61847	26.6688	2.41496e-07	2.31017e-05	downregulated postwinter	peptide transporter family 1-like
LOC124166851	2.05538	4.46678	19.8001	8.59796e-06	0.000483704	downregulated postwinter	neurotrimin-like
LOC124153261	2.06067	8.10578	11.8366	0.000580766	0.0122023	downregulated postwinter	uncharacterized LOC124153261
LOC124160980	2.06993	11.4094	14.0091	0.000181924	0.00544394	downregulated postwinter	endocuticle structural glycoprotein ABD-4-like
LOC124162699	2.07068	5.61603	30.663	3.06967e-08	4.33043e-06	downregulated postwinter	uncharacterized LOC124162699
LOC124161346	2.07212	0.674505	9.46973	0.0020889	0.0297161	downregulated postwinter	cuticle protein 7-like
LOC124161344	2.07314	3.11029	15.7568	7.20289e-05	0.00269256	downregulated postwinter	cuticle protein 19-like
LOC124154222	2.07634	5.22793	34.5547	4.14432e-09	7.44093e-07	downregulated postwinter	luciferin sulfotransferase-like
LOC124168864	2.07659	2.3784	25.7247	3.93761e-07	3.40589e-05	downregulated postwinter	uncharacterized LOC124168864
LOC124161328	2.07752	4.43582	14.1693	0.000167073	0.00507646	downregulated postwinter	cuticle protein 7-like
LOC124160322	2.0866	0.885798	11.3704	0.000746245	0.0144352	downregulated postwinter	cuticle protein 7-like
LOC124168277	2.09219	2.64147	24.297	8.25691e-07	6.70167e-05	downregulated postwinter	uncharacterized LOC124168277
LOC124153252	2.0922	5.90365	14.6436	0.000129878	0.00422818	downregulated postwinter	ctenidin-1-like
LOC124161329	2.11494	3.76179	11.559	0.000674211	0.0133379	downregulated postwinter	cuticle protein 19-like
LOC124165073	2.14729	2.95035	19.7163	8.98339e-06	0.000497445	downregulated postwinter	alpha-crystallin A chain-like
LOC124161504	2.14824	4.49868	37.1102	1.11641e-09	2.59401e-07	downregulated postwinter	aminopeptidase N-like
LOC124161343	2.14825	3.08168	15.6521	7.61263e-05	0.00280389	downregulated postwinter	cuticle protein 8-like
LOC124165780	2.16434	5.93961	30.1362	4.02733e-08	5.36223e-06	downregulated postwinter	basic salivary proline-rich protein 2-like
LOC124165080	2.17269	1.98757	20.0423	7.57463e-06	0.000435725	downregulated postwinter	mucin-5AC-like
LOC124168334	2.17458	0.214359	16.3973	5.13587e-05	0.00207714	downregulated postwinter	uncharacterized LOC124168334
LOC124165315	2.18637	6.07546	29.2747	6.281e-08	7.67319e-06	downregulated postwinter	uncharacterized LOC124165315
LOC124169818	2.19583	1.71962	16.0797	6.07329e-05	0.00238306	downregulated postwinter	cuticle protein 1-like
LOC124162067	2.19946	3.18261	19.2802	1.12872e-05	0.000594461	downregulated postwinter	arylsulfatase B-like
LOC124162257	2.20144	2.94492	18.1363	2.05639e-05	0.000970846	downregulated postwinter	uncharacterized LOC124162257
LOC124174102	2.20433	6.85367	8.17947	0.00423672	0.0467025	downregulated postwinter	uncharacterized LOC124174102
LOC124160555	2.20659	3.5368	20.125	7.25439e-06	0.000423471	downregulated postwinter	phospholipase B1, membrane-associated-like
LOC124161505	2.21149	3.06659	16.8978	3.94475e-05	0.00166699	downregulated postwinter	protein takeout-like
LOC124153782	2.21401	5.15873	22.5203	2.07939e-06	0.000148439	downregulated postwinter	putative fatty acyl-CoA reductase CG5065
LOC124161336	2.22385	1.49499	13.3524	0.000258096	0.00703421	downregulated postwinter	adult-specific cuticular protein ACP-20-like
LOC124170137	2.22884	-0.884688	16.5267	4.79686e-05	0.0019601	downregulated postwinter	uncharacterized LOC124170137
LOC124156537	2.24188	1.47055	24.781	6.42287e-07	5.28549e-05	downregulated postwinter	uncharacterized LOC124156537
LOC124169767	2.24344	0.393102	11.5723	0.000669426	0.0132876	downregulated postwinter	cuticle protein 1-like
LOC124167233	2.24465	2.69576	24.8135	6.31544e-07	5.27028e-05	downregulated postwinter	uncharacterized LOC124167233
LOC124160310	2.25037	1.69056	8.13337	0.0043458	0.0474634	downregulated postwinter	cuticle protein 7-like
LOC124163453	2.25402	7.12324	28.8961	7.63674e-08	9.14095e-06	downregulated postwinter	actin-5C-like
LOC124165899	2.25517	8.26586	22.3792	2.23787e-06	0.000155993	downregulated postwinter	U-scoloptoxin(01)-Er1a-like
LOC124160355	2.25862	3.43054	26.0691	3.29408e-07	2.97976e-05	downregulated postwinter	phospholipase B1, membrane-associated-like
LOC124158804	2.26635	5.98151	12.8187	0.000343172	0.00859744	downregulated postwinter	uncharacterized LOC124158804
LOC124154395	2.26766	-1.06165	13.9115	0.000191623	0.00562062	downregulated postwinter	uncharacterized LOC124154395
LOC124158554	2.27206	9.92298	15.6165	7.75757e-05	0.00282884	downregulated postwinter	endocuticle structural glycoprotein ABD-5-like
LOC124163031	2.27565	2.72443	8.86623	0.00290494	0.0368166	downregulated postwinter	WW domain-containing protein C2F3.14c-like
LOC124155860	2.30838	2.83243	25.7838	3.81876e-07	3.37704e-05	downregulated postwinter	pancreatic lipase-related protein 2-like
LOC124155387	2.31673	5.62517	10.0141	0.00155349	0.0241585	downregulated postwinter	uncharacterized LOC124155387
LOC124165344	2.32042	2.23075	21.6829	3.21645e-06	0.000216562	downregulated postwinter	ejaculatory bulb-specific protein 3-like
LOC124164250	2.32137	3.41594	34.9808	3.32977e-09	6.36415e-07	downregulated postwinter	uncharacterized LOC124164250
LOC124165415	2.35195	8.12423	23.3699	1.33655e-06	9.96108e-05	downregulated postwinter	cuticle protein 21-like
LOC124160830	2.37124	2.84261	21.8345	2.97208e-06	0.000201252	downregulated postwinter	protein takeout-like
LOC124164285	2.37466	0.164792	16.6425	4.51285e-05	0.00185685	downregulated postwinter	uncharacterized LOC124164285
LOC124161845	2.388	-0.442508	20.5031	5.95347e-06	0.000356306	downregulated postwinter	uncharacterized LOC124161845
LOC124154274	2.39748	6.81305	25.8213	3.74526e-07	3.33699e-05	downregulated postwinter	cuticle protein 16.5-like
LOC124157518	2.39842	6.70031	22.4576	2.14833e-06	0.000152441	downregulated postwinter	extensin-2
LOC124163274	2.46202	4.71439	34.837	3.58491e-09	6.74304e-07	downregulated postwinter	predicted GPI-anchored protein 58
LOC124160727	2.46595	5.50892	44.7234	2.26926e-11	7.68307e-09	downregulated postwinter	ctenidin-3-like
LOC124154984	2.46674	5.90539	30.4225	3.47467e-08	4.73274e-06	downregulated postwinter	uncharacterized LOC124154984
LOC124172984	2.46776	-1.04708	9.26554	0.00233505	0.0319519	downregulated postwinter	insulin-like growth factor-binding protein complex acid labile subunit
LOC124160308	2.48053	1.77946	14.4075	0.000147217	0.00465205	downregulated postwinter	cuticle protein 19-like
LOC124160313	2.49274	2.88919	15.57	7.95052e-05	0.00285496	downregulated postwinter	cuticle protein 19-like
LOC124153165	2.49529	6.95206	20.7793	5.15374e-06	0.000318082	downregulated postwinter	uncharacterized LOC124153165
LOC124174101	2.50617	7.01357	11.0803	0.000872491	0.0162308	downregulated postwinter	uncharacterized LOC124174101
LOC124165937	2.50774	8.34701	11.8115	0.00058866	0.0122594	downregulated postwinter	larval cuticle protein A3A-like
LOC124160300	2.509	6.26045	15.601	7.82126e-05	0.00282884	downregulated postwinter	cuticle protein 19-like
LOC124156384	2.51137	6.07936	66.755	3.07439e-16	2.14303e-13	downregulated postwinter	tubulin alpha-1 chain-like
LOC124161335	2.5237	2.36298	19.2308	1.15829e-05	0.000607333	downregulated postwinter	cuticle protein 19-like
LOC124165009	2.55881	8.05383	20.9566	4.69811e-06	0.000293014	downregulated postwinter	uncharacterized LOC124165009
LOC124155101	2.56544	2.93606	32.8472	9.96928e-09	1.57515e-06	downregulated postwinter	glucose dehydrogenase [FAD, quinone]-like
LOC124160312	2.57238	6.58417	19.4789	1.01716e-05	0.0005454	downregulated postwinter	cuticle protein 19-like
LOC124158155	2.6015	4.03304	13.2691	0.000269816	0.00722193	downregulated postwinter	lipase member H-like
LOC124169180	2.61857	6.19876	22.2897	2.34455e-06	0.000161529	downregulated postwinter	cuticle protein 16.5-like
LOC124160311	2.62212	3.29102	30.3884	3.53639e-08	4.76207e-06	downregulated postwinter	cuticle protein 19-like
LOC124159713	2.63949	2.9776	26.8577	2.18998e-07	2.14473e-05	downregulated postwinter	zinc metalloproteinase nas-36
LOC124166780	2.64917	4.91328	25.2575	5.01633e-07	4.24596e-05	downregulated postwinter	pro-resilin-like
LOC124165072	2.66743	1.50269	21.3734	3.77981e-06	0.000250227	downregulated postwinter	alpha-crystallin A chain-like
LOC124161341	2.67718	-0.000233044	19.7968	8.61279e-06	0.000483704	downregulated postwinter	cuticle protein 19-like
LOC124162749	2.68366	3.29554	36.3751	1.62766e-09	3.38382e-07	downregulated postwinter	uncharacterized LOC124162749
LOC124156856	2.6926	6.55293	17.4159	3.00307e-05	0.00131315	downregulated postwinter	proline-rich extensin-like protein EPR1
LOC124165660	2.73265	1.77049	9.01578	0.00267659	0.0352027	downregulated postwinter	uncharacterized LOC124165660
LOC124153260	2.73735	4.34425	29.9565	4.41852e-08	5.69124e-06	downregulated postwinter	uncharacterized LOC124153260
LOC124162494	2.74808	3.22475	27.0061	2.02817e-07	2.01965e-05	downregulated postwinter	uncharacterized LOC124162494
LOC124165512	2.75235	6.07642	8.93037	0.00280468	0.0362436	downregulated postwinter	larval cuticle protein A3A-like
LOC124165707	2.77443	6.46712	18.9307	1.35552e-05	0.000695363	downregulated postwinter	larval cuticle protein A3A-like
LOC124153820	2.78657	7.42911	26.6668	2.4174e-07	2.31017e-05	downregulated postwinter	glycine-rich cell wall structural protein 1-like
LOC124169626	2.81264	8.77601	18.3272	1.86035e-05	0.000888919	downregulated postwinter	cuticle protein 7-like
LOC124174132	2.81949	2.67305	38.2109	6.34961e-10	1.60091e-07	downregulated postwinter	uncharacterized LOC124174132
LOC124167719	2.82235	7.45038	15.672	7.53322e-05	0.00278964	downregulated postwinter	glycine-rich cell wall structural protein 1.0-like
LOC124170135	2.91782	7.14661	27.4466	1.61496e-07	1.70868e-05	downregulated postwinter	uncharacterized LOC124170135
LOC124162104	2.92992	0.934413	27.0991	1.93287e-07	1.94989e-05	downregulated postwinter	uncharacterized LOC124162104
LOC124153927	2.93428	1.79269	33.9264	5.72382e-09	9.68961e-07	downregulated postwinter	uncharacterized LOC124153927
LOC124162209	2.93626	6.54825	27.9506	1.2445e-07	1.40451e-05	downregulated postwinter	glycine-rich protein 1-like
LOC124155444	2.94323	2.86254	27.7819	1.35793e-07	1.51806e-05	downregulated postwinter	vasotab-like
LOC124156461	2.96904	7.88649	22.719	1.87503e-06	0.000136313	downregulated postwinter	cuticle protein 21.3-like
LOC124167607	2.98547	1.26043	28.2485	1.06698e-07	1.21575e-05	downregulated postwinter	peroxidase-like
LOC124174100	2.99693	6.30356	15.2859	9.24034e-05	0.00319	downregulated postwinter	uncharacterized LOC124174100
LOC124160266	3.0027	2.69487	34.296	4.7336e-09	8.249e-07	downregulated postwinter	phospholipase B1, membrane-associated-like
LOC124155796	3.00975	5.40651	40.6326	1.83713e-10	4.94772e-08	downregulated postwinter	putative defense protein 1
LOC124169280	3.01038	2.89135	27.0903	1.94167e-07	1.94989e-05	downregulated postwinter	cuticle protein 1-like
LOC124160225	3.03488	7.03469	23.749	1.09755e-06	8.50061e-05	downregulated postwinter	endocuticle structural glycoprotein SgAbd-2-like
LOC124161338	3.0631	1.84812	25.7389	3.90875e-07	3.40578e-05	downregulated postwinter	cuticle protein 19-like
LOC124153817	3.08065	5.0878	29.6446	5.18972e-08	6.40606e-06	downregulated postwinter	tetra-peptide repeat homeobox protein 1-like
LOC124160325	3.08251	2.73322	23.0534	1.5756e-06	0.000115968	downregulated postwinter	cuticle protein 19-like
LOC124166017	3.08347	5.1302	17.6888	2.60156e-05	0.00116774	downregulated postwinter	larval cuticle protein A3A-like
LOC124167197	3.10952	5.12229	41.2288	1.35414e-10	3.73175e-08	downregulated postwinter	uncharacterized LOC124167197
LOC124164255	3.13285	0.991981	27.2227	1.8132e-07	1.86839e-05	downregulated postwinter	uncharacterized LOC124164255
LOC124160301	3.18045	3.78567	20.9703	4.66454e-06	0.000293014	downregulated postwinter	cuticle protein 19-like
LOC124159802	3.19238	8.96697	27.5613	1.5219e-07	1.62473e-05	downregulated postwinter	uncharacterized LOC124159802
LOC124155063	3.2118	5.31433	20.0461	7.55956e-06	0.000435725	downregulated postwinter	cuticle protein 76-like
LOC124170176	3.21827	0.710376	14.2341	0.000161415	0.00494255	downregulated postwinter	uncharacterized LOC124170176
LOC124161361	3.2707	1.99998	14.6621	0.000128609	0.00419838	downregulated postwinter	phospholipase B1, membrane-associated-like
LOC124154281	3.27314	6.82119	33.1011	8.74875e-09	1.4399e-06	downregulated postwinter	cuticle protein 16.5-like
LOC124156410	3.27959	3.07055	27.5685	1.51632e-07	1.62473e-05	downregulated postwinter	glucose dehydrogenase [FAD, quinone]-like
LOC124160320	3.32403	1.61434	29.1643	6.64926e-08	8.04017e-06	downregulated postwinter	cuticle protein 7-like
LOC124160318	3.3627	2.95005	31.5955	1.89864e-08	2.81237e-06	downregulated postwinter	adult-specific cuticular protein ACP-20-like
LOC124169622	3.39908	6.03428	26.4836	2.65785e-07	2.51964e-05	downregulated postwinter	A-kinase anchor protein 14-like
LOC124153701	3.3993	1.44044	23.4282	1.29662e-06	9.72463e-05	downregulated postwinter	uncharacterized LOC124153701
LOC124165078	3.41006	1.3528	30.8713	2.75723e-08	3.93653e-06	downregulated postwinter	heat shock protein 23-like
LOC124165956	3.42753	4.65245	26.4574	2.69416e-07	2.53379e-05	downregulated postwinter	uncharacterized LOC124165956
LOC124158292	3.43761	2.65086	36.2736	1.71471e-09	3.50332e-07	downregulated postwinter	major royal jelly protein 1-like
LOC124165004	3.4662	8.34591	33.0303	9.0734e-09	1.47287e-06	downregulated postwinter	cuticle protein 21-like
LOC124165008	3.47617	6.01059	23.5353	1.22646e-06	9.25702e-05	downregulated postwinter	cuticle protein 18.6-like
LOC124153818	3.47893	6.43342	26.8235	2.22907e-07	2.16512e-05	downregulated postwinter	uncharacterized LOC124153818
LOC124155394	3.50742	4.20368	57.6684	3.10252e-14	1.53187e-11	downregulated postwinter	glycine-rich cell wall structural protein 1-like
LOC124165427	3.52836	7.47937	30.5089	3.32345e-08	4.5794e-06	downregulated postwinter	larval cuticle protein A3A-like
LOC124154668	3.52984	1.51012	30.5719	3.21712e-08	4.48505e-06	downregulated postwinter	cuticle protein 64-like
LOC124165969	3.53673	8.07652	19.9504	7.94784e-06	0.000452797	downregulated postwinter	proline-, glutamic acid- and leucine-rich protein 1-like
LOC124160277	3.55906	4.51691	50.6658	1.09513e-12	4.63476e-10	downregulated postwinter	uncharacterized LOC124160277
LOC124156161	3.5662	7.22012	33.4274	7.39735e-09	1.23463e-06	downregulated postwinter	skin secretory protein xP2-like
LOC124167171	3.57482	8.01293	27.7452	1.3839e-07	1.53263e-05	downregulated postwinter	keratin, type I cytoskeletal 9-like
LOC124160365	3.59097	1.72009	36.8639	1.26669e-09	2.83212e-07	downregulated postwinter	endocuticle structural glycoprotein SgAbd-2-like
LOC124174075	3.65524	8.00809	34.1878	5.00407e-09	8.59394e-07	downregulated postwinter	cuticle protein 38-like
LOC124165721	3.66304	6.51911	32.7148	1.06722e-08	1.65113e-06	downregulated postwinter	cuticle protein 21-like
LOC124165507	3.67025	3.42709	20.9585	4.69351e-06	0.000293014	downregulated postwinter	larval cuticle protein A3A-like
LOC124164208	3.68336	3.36618	24.7934	6.38155e-07	5.28549e-05	downregulated postwinter	uncharacterized LOC124164208
LOC124173241	3.69221	0.0755875	49.4243	2.06177e-12	8.14398e-10	downregulated postwinter	uncharacterized LOC124173241
LOC124156160	3.70264	6.91637	34.7819	3.68784e-09	6.82827e-07	downregulated postwinter	titin-like
LOC124165510	3.7048	3.71028	26.2699	2.96886e-07	2.70623e-05	downregulated postwinter	larval cuticle protein A3A-like
LOC124165509	3.7793	4.04939	18.6487	1.57152e-05	0.000779186	downregulated postwinter	larval cuticle protein A3A-like
LOC124157378	3.80428	9.76341	25.5236	4.37012e-07	3.7526e-05	downregulated postwinter	glycine-rich cell wall structural protein
LOC124165006	3.8385	6.68594	32.7045	1.07289e-08	1.65113e-06	downregulated postwinter	cuticle protein 18.6-like
LOC124153823	3.84687	8.69106	24.1484	8.91886e-07	7.14111e-05	downregulated postwinter	cuticle protein 63-like
LOC124155015	3.85065	3.22107	62.3862	2.82298e-15	1.52056e-12	downregulated postwinter	uncharacterized LOC124155015
LOC124154997	3.85559	3.46547	36.9842	1.19087e-09	2.71382e-07	downregulated postwinter	uncharacterized LOC124154997
LOC124166051	4.03729	1.37448	35.4346	2.63765e-09	5.20935e-07	downregulated postwinter	allergen Tha p 1-like
LOC124165939	4.0485	5.32134	27.357	1.69154e-07	1.75831e-05	downregulated postwinter	larval cuticle protein A3A-like
LOC124165288	4.15019	8.37408	34.352	4.59935e-09	8.13467e-07	downregulated postwinter	cuticle protein 21-like
LOC124165014	4.15148	6.30621	36.6795	1.39238e-09	3.05549e-07	downregulated postwinter	cuticle protein 21-like
LOC124169629	4.26114	7.4213	34.7442	3.75988e-09	6.85456e-07	downregulated postwinter	cuticle protein 38-like
LOC124165563	4.26209	7.58956	41.9265	9.47691e-11	2.87952e-08	downregulated postwinter	cuticle protein 8-like
LOC124153166	4.34437	9.44492	27.1977	1.83678e-07	1.87636e-05	downregulated postwinter	uncharacterized LOC124153166
LOC124165513	4.36386	4.95432	28.4361	9.6842e-08	1.11415e-05	downregulated postwinter	larval cuticle protein A3A-like
LOC124167267	4.40968	6.20765	44.2797	2.84654e-11	9.18815e-09	downregulated postwinter	pro-resilin-like
LOC124155096	4.52979	4.10589	65.2122	6.72504e-16	3.98458e-13	downregulated postwinter	uncharacterized LOC124155096
LOC124158156	4.67039	2.51264	40.2653	2.21713e-10	5.71152e-08	downregulated postwinter	mucin-2-like
LOC124165013	4.73924	5.09631	48.6823	3.00976e-12	1.1505e-09	downregulated postwinter	cuticle protein 21-like
LOC124158158	4.74795	2.581	45.303	1.68786e-11	5.8827e-09	downregulated postwinter	peroxidase-like
LOC124174016	4.86659	4.75313	76.3955	2.32184e-18	3.0571e-15	downregulated postwinter	probable serine/threonine-protein kinase kinX
LOC124165431	4.88284	7.43002	48.415	3.44922e-12	1.27729e-09	downregulated postwinter	larval cuticle protein A3A-like
LOC124165015	5.02008	6.88501	35.0712	3.17861e-09	6.17484e-07	downregulated postwinter	larval cuticle protein A2B-like
LOC124166018	5.11956	4.01294	71.2438	3.15704e-17	2.85682e-14	downregulated postwinter	cuticle protein 21-like
LOC124165012	5.14618	4.79537	53.747	2.28038e-13	1.0809e-10	downregulated postwinter	larval cuticle protein A1A-like
LOC124160208	5.17481	4.96506	49.479	2.00508e-12	8.14398e-10	downregulated postwinter	H/ACA ribonucleoprotein complex subunit GAR1-like
LOC124165479	5.17971	7.64069	45.4778	1.54375e-11	5.54348e-09	downregulated postwinter	larval cuticle protein A2B-like
LOC124173242	5.18436	-0.847048	77.6877	1.20692e-18	1.78775e-15	downregulated postwinter	uncharacterized LOC124173242
LOC124159813	5.24899	3.77721	44.2644	2.86887e-11	9.18815e-09	downregulated postwinter	pro-resilin-like
LOC124155065	5.24978	6.09225	75.5345	3.59085e-18	4.25516e-15	downregulated postwinter	cuticle protein 67-like
LOC124174099	5.25107	6.65234	8.52323	0.00350642	0.0411938	downregulated postwinter	uncharacterized LOC124174099
LOC124155066	5.40827	7.468	65.9792	4.55697e-16	2.84211e-13	downregulated postwinter	cuticle protein 67-like
LOC124174108	5.74867	4.13539	71.112	3.37515e-17	2.85682e-14	downregulated postwinter	uncharacterized LOC124174108
LOC124165016	5.78268	8.40273	51.364	7.67342e-13	3.36778e-10	downregulated postwinter	cuticle protein 18.6-like
LOC124173758	5.82053	-0.240387	85.8663	1.92526e-20	3.80238e-17	downregulated postwinter	U2 spliceosomal RNA
LOC124156458	5.94535	5.23518	101.702	6.45419e-24	1.91205e-20	downregulated postwinter	nuclear transcription factor Y subunit beta-like
LOC124155067	6.03806	7.81412	73.6159	9.48986e-18	1.02232e-14	downregulated postwinter	larval/pupal cuticle protein H1C-like
LOC124165010	6.09995	6.88035	72.9321	1.34188e-17	1.32511e-14	downregulated postwinter	larval cuticle protein A2B-like
LOC124174081	6.24038	6.96506	81.401	1.84261e-19	3.11928e-16	downregulated postwinter	larval cuticle protein F1-like
LOC124169389	6.44472	6.56181	66.5718	3.37376e-16	2.22106e-13	downregulated postwinter	RNA-binding protein rnp-1-like
LOC124166019	6.88124	6.85097	62.4082	2.79155e-15	1.52056e-12	downregulated postwinter	cuticle protein 21-like

## Sheet: C) GO term enrichment
Up-regulated post-winter cohort
Category	GO_ID	GO_description	p-val	corrected_p-val	cluster_frequency	total_frequency	Genes
Biological process	GO:0007165	signal transduction	6.4207e-09	1.1261e-06	30/85 35.2%	340/2908 11.6%	LOC124165065 LOC124172678 LOC124166353 LOC124166398 LOC124169348 LOC124168336 LOC124169429 LOC124160608 LOC124160610 LOC124156650 LOC124156256 LOC124156036 LOC124158853 LOC124158775 LOC124162234 LOC124164036 LOC124159209 LOC124154734 LOC124156833 LOC124153209 LOC124165654 LOC124168649 LOC124168408 LOC124159499 LOC124157573 LOC124161853 LOC124159856 LOC124164440 LOC124161370 LOC124171649
	GO:0023052	signaling	6.7454e-09	1.1261e-06	31/85 36.4%	362/2908 12.4%	LOC124165065 LOC124172678 LOC124166353 LOC124166398 LOC124169348 LOC124168336 LOC124169429 LOC124160608 LOC124160610 LOC124156650 LOC124156256 LOC124156036 LOC124158853 LOC124158775 LOC124162234 LOC124164036 LOC124155028 LOC124159209 LOC124154734 LOC124156833 LOC124153209 LOC124165654 LOC124168649 LOC124168408 LOC124159499 LOC124157573 LOC124161853 LOC124159856 LOC124164440 LOC124161370 LOC124171…
	GO:0007154	cell communication	9.4892e-09	1.1261e-06	31/85 36.4%	367/2908 12.6%	LOC124165065 LOC124172678 LOC124166353 LOC124166398 LOC124169348 LOC124168336 LOC124169429 LOC124160608 LOC124160610 LOC124156650 LOC124156256 LOC124156036 LOC124158853 LOC124158775 LOC124162234 LOC124164036 LOC124155028 LOC124159209 LOC124154734 LOC124156833 LOC124153209 LOC124165654 LOC124168649 LOC124168408 LOC124159499 LOC124157573 LOC124161853 LOC124159856 LOC124164440 LOC124161370 LOC124171…
	GO:0051716	cellular response to stimulus	3.4268e-06	0.00025858	30/85 35.2%	447/2908 15.3%	LOC124165065 LOC124172678 LOC124166353 LOC124166398 LOC124169348 LOC124168336 LOC124169429 LOC124160608 LOC124160610 LOC124156650 LOC124156256 LOC124156036 LOC124158853 LOC124158775 LOC124162234 LOC124164036 LOC124159209 LOC124154734 LOC124156833 LOC124153209 LOC124165654 LOC124168649 LOC124168408 LOC124159499 LOC124157573 LOC124161853 LOC124159856 LOC124164440 LOC124161370 LOC124171649
	GO:0007186	G protein-coupled receptor signaling pathway	4.0698e-06	0.00025858	13/85 15.2%	100/2908 3.4%	LOC124165065 LOC124168336 LOC124165654 LOC124157573 LOC124161853 LOC124159856 LOC124156036 LOC124158853 LOC124158775 LOC124164036 LOC124154734 LOC124164440 LOC124153209
	GO:0050794	regulation of cellular process	5.126e-06	0.00025858	46/85 54.1%	897/2908 30.8%	LOC124166493 LOC124165065 LOC124172678 LOC124169541 LOC124166353 LOC124166398 LOC124169348 LOC124168336 LOC124168831 LOC124169429 LOC124160608 LOC124160646 LOC124160610 LOC124156650 LOC124157440 LOC124156256 LOC124156036 LOC124158853 LOC124158775 LOC124162234 LOC124164036 LOC124159209 LOC124154734 LOC124156833 LOC124153209 LOC124157628 LOC124154418 LOC124168540 LOC124165770 LOC124165654 LOC124168…
	GO:0007267	cell-cell signaling	7.3996e-06	0.00025858	8/85 9.4%	37/2908 1.2%	LOC124160610 LOC124172678 LOC124166398 LOC124169348 LOC124158775 LOC124155028 LOC124168649 LOC124171649
	GO:0042391	regulation of membrane potential	7.6341e-06	0.00025858	5/85 5.8%	11/2908 0.3%	LOC124172678 LOC124166398 LOC124169348 LOC124168649 LOC124171649
	GO:0007268	chemical synaptic transmission	7.863e-06	0.00025858	7/85 8.2%	27/2908 0.9%	LOC124160610 LOC124172678 LOC124166398 LOC124169348 LOC124155028 LOC124168649 LOC124171649
	GO:0098916	anterograde trans-synaptic signaling	7.863e-06	0.00025858	7/85 8.2%	27/2908 0.9%	LOC124160610 LOC124172678 LOC124166398 LOC124169348 LOC124155028 LOC124168649 LOC124171649
	GO:0065007	biological regulation	7.9898e-06	0.00025858	50/85 58.8%	1035/2908 35.5%	LOC124168770 LOC124165065 LOC124172678 LOC124169541 LOC124166353 LOC124166398 LOC124169348 LOC124168336 LOC124169429 LOC124160608 LOC124160646 LOC124160610 LOC124157440 LOC124156036 LOC124158853 LOC124158775 LOC124162234 LOC124155028 LOC124154734 LOC124156833 LOC124153209 LOC124154418 LOC124168540 LOC124167692 LOC124157573 LOC124157414 LOC124162367 LOC124153655 LOC124158707 LOC124166493 LOC124168…
	GO:0099537	trans-synaptic signaling	1.0238e-05	0.00028036	7/85 8.2%	28/2908 0.9%	LOC124160610 LOC124172678 LOC124166398 LOC124169348 LOC124155028 LOC124168649 LOC124171649
	GO:0099536	synaptic signaling	1.0238e-05	0.00028036	7/85 8.2%	28/2908 0.9%	LOC124160610 LOC124172678 LOC124166398 LOC124169348 LOC124155028 LOC124168649 LOC124171649
	GO:0050896	response to stimulus	1.6887e-05	0.0004294	32/85 37.6%	534/2908 18.3%	LOC124165065 LOC124172678 LOC124166353 LOC124166398 LOC124169348 LOC124168336 LOC124169429 LOC124160608 LOC124160610 LOC124156650 LOC124156256 LOC124156036 LOC124158853 LOC124158775 LOC124162234 LOC124164036 LOC124159209 LOC124159704 LOC124154734 LOC124156833 LOC124153209 LOC124167692 LOC124165654 LOC124168649 LOC124168408 LOC124159499 LOC124157573 LOC124161853 LOC124159856 LOC124164440 LOC124161…
	GO:0060078	regulation of postsynaptic membrane potential	4.3556e-05	0.00095268	4/85 4.7%	8/2908 0.2%	LOC124166398 LOC124169348 LOC124168649 LOC124171649
	GO:0060079	excitatory postsynaptic potential	4.3556e-05	0.00095268	4/85 4.7%	8/2908 0.2%	LOC124166398 LOC124169348 LOC124168649 LOC124171649
	GO:0050789	regulation of biological process	4.5493e-05	0.00095268	46/85 54.1%	966/2908 33.2%	LOC124166493 LOC124165065 LOC124172678 LOC124169541 LOC124166353 LOC124166398 LOC124169348 LOC124168336 LOC124168831 LOC124169429 LOC124160608 LOC124160646 LOC124160610 LOC124156650 LOC124157440 LOC124156256 LOC124156036 LOC124158853 LOC124158775 LOC124162234 LOC124164036 LOC124159209 LOC124154734 LOC124156833 LOC124153209 LOC124157628 LOC124154418 LOC124168540 LOC124165770 LOC124165654 LOC124168…
	GO:0006812	cation transport	6.6347e-05	0.0013122	12/85 14.1%	111/2908 3.8%	LOC124160610 LOC124160346 LOC124172678 LOC124166398 LOC124169348 LOC124157414 LOC124155228 LOC124154214 LOC124168649 LOC124159704 LOC124158120 LOC124171649
	GO:0098655	cation transmembrane transport	9.7282e-05	0.0017341	11/85 12.9%	98/2908 3.3%	LOC124160610 LOC124160346 LOC124172678 LOC124166398 LOC124169348 LOC124157414 LOC124155228 LOC124168649 LOC124159704 LOC124158120 LOC124171649
	GO:0055085	transmembrane transport	9.7419e-05	0.0017341	21/85 24.7%	302/2908 10.3%	LOC124168770 LOC124172678 LOC124166398 LOC124169348 LOC124168649 LOC124160608 LOC124158120 LOC124157591 LOC124160610 LOC124160346 LOC124159499 LOC124163338 LOC124157414 LOC124163841 LOC124155228 LOC124154214 LOC124160161 LOC124159704 LOC124160163 LOC124164184 LOC124171649
	GO:1990806	ligand-gated ion channel signaling pathway	0.00012492	0.0019335	4/85 4.7%	10/2908 0.3%	LOC124160610 LOC124159499 LOC124172678 LOC124160608
	GO:0099565	chemical synaptic transmission, postsynaptic	0.00012492	0.0019335	4/85 4.7%	10/2908 0.3%	LOC124166398 LOC124169348 LOC124168649 LOC124171649
	GO:0035235	ionotropic glutamate receptor signaling pathway	0.00012492	0.0019335	4/85 4.7%	10/2908 0.3%	LOC124160610 LOC124159499 LOC124172678 LOC124160608
	GO:0006811	ion transport	0.00017578	0.0024406	14/85 16.4%	161/2908 5.5%	LOC124172678 LOC124166398 LOC124169348 LOC124168649 LOC124160608 LOC124158120 LOC124160610 LOC124160346 LOC124159499 LOC124157414 LOC124155228 LOC124154214 LOC124159704 LOC124171649
	GO:0007215	glutamate receptor signaling pathway	0.00019194	0.0024406	4/85 4.7%	11/2908 0.3%	LOC124160610 LOC124159499 LOC124172678 LOC124160608
	GO:0009187	cyclic nucleotide metabolic process	0.00019194	0.0024406	4/85 4.7%	11/2908 0.3%	LOC124162234 LOC124169429 LOC124159209 LOC124168408
	GO:0009190	cyclic nucleotide biosynthetic process	0.00019194	0.0024406	4/85 4.7%	11/2908 0.3%	LOC124162234 LOC124169429 LOC124159209 LOC124168408
	GO:0007166	cell surface receptor signaling pathway	0.00019196	0.0024406	9/85 10.5%	72/2908 2.4%	LOC124160610 LOC124159499 LOC124172678 LOC124166398 LOC124169348 LOC124168649 LOC124160608 LOC124164440 LOC124171649
	GO:0034220	ion transmembrane transport	0.00022649	0.0027804	13/85 15.2%	145/2908 4.9%	LOC124172678 LOC124166398 LOC124169348 LOC124168649 LOC124160608 LOC124158120 LOC124160610 LOC124160346 LOC124159499 LOC124157414 LOC124155228 LOC124159704 LOC124171649
	GO:0003008	system process	0.00058011	0.006884	7/85 8.2%	51/2908 1.7%	LOC124172678 LOC124166398 LOC124169348 LOC124158775 LOC124164036 LOC124168649 LOC124171649
	GO:1905114	cell surface receptor signaling pathway involved in cell-cell signaling	0.0012101	0.013896	4/85 4.7%	17/2908 0.5%	LOC124166398 LOC124169348 LOC124168649 LOC124171649
	GO:0050877	nervous system process	0.0017047	0.018964	6/85 7.0%	45/2908 1.5%	LOC124172678 LOC124166398 LOC124169348 LOC124164036 LOC124168649 LOC124171649
	GO:0030001	metal ion transport	0.0041539	0.044812	7/85 8.2%	71/2908 2.4%	LOC124160610 LOC124160346 LOC124157414 LOC124155228 LOC124154214 LOC124159704 LOC124158120
	GO:0006816	calcium ion transport	0.0046215	0.04839	4/85 4.7%	24/2908 0.8%	LOC124160610 LOC124157414 LOC124154214 LOC124159704
Cellular component	GO:0045211	postsynaptic membrane	9.4277e-10	3.2526e-08	8/91 8.7%	14/3144 0.4%	LOC124160610 LOC124159499 LOC124172678 LOC124166398 LOC124169348 LOC124168649 LOC124160608 LOC124171649
	GO:0097060	synaptic membrane	9.4277e-10	3.2526e-08	8/91 8.7%	14/3144 0.4%	LOC124160610 LOC124159499 LOC124172678 LOC124166398 LOC124169348 LOC124168649 LOC124160608 LOC124171649
	GO:0098794	postsynapse	3.8526e-09	8.8609e-08	8/91 8.7%	16/3144 0.5%	LOC124160610 LOC124159499 LOC124172678 LOC124166398 LOC124169348 LOC124168649 LOC124160608 LOC124171649
	GO:0045202	synapse	4.8022e-08	8.2837e-07	11/91 12.0%	47/3144 1.4%	LOC124160610 LOC124163505 LOC124160631 LOC124159499 LOC124172678 LOC124166398 LOC124169348 LOC124155028 LOC124168649 LOC124160608 LOC124171649
	GO:0030054	cell junction	6.1467e-07	8.4824e-06	12/91 13.1%	72/3144 2.2%	LOC124160610 LOC124163505 LOC124160631 LOC124159499 LOC124172678 LOC124166398 LOC124169348 LOC124164576 LOC124155028 LOC124168649 LOC124160608 LOC124171649
	GO:0098590	plasma membrane region	4.4828e-06	5.1552e-05	8/91 8.7%	35/3144 1.1%	LOC124160610 LOC124159499 LOC124172678 LOC124166398 LOC124169348 LOC124168649 LOC124160608 LOC124171649
	GO:0016020	membrane	0.00021205	0.0019852	64/91 70.3%	1630/3144 51.8%	LOC124168770 LOC124165065 LOC124172678 LOC124166398 LOC124169348 LOC124168336 LOC124169429 LOC124160608 LOC124162902 LOC124160610 LOC124161544 LOC124163841 LOC124156036 LOC124158853 LOC124164015 LOC124155982 LOC124155668 LOC124155228 LOC124153841 LOC124154214 LOC124157967 LOC124159704 LOC124154734 LOC124162394 LOC124162150 LOC124157849 LOC124153209 LOC124154418 LOC124167692 LOC124160346 LOC124161…
	GO:0016021	integral component of membrane	0.00025304	0.0019852	59/91 64.8%	1459/3144 46.4%	LOC124168770 LOC124165065 LOC124172678 LOC124166398 LOC124169348 LOC124168336 LOC124169429 LOC124160608 LOC124160610 LOC124161544 LOC124163841 LOC124156036 LOC124158853 LOC124164015 LOC124155982 LOC124155668 LOC124155228 LOC124153841 LOC124154214 LOC124157967 LOC124159704 LOC124154734 LOC124162394 LOC124162150 LOC124157849 LOC124153209 LOC124167692 LOC124160346 LOC124161359 LOC124163338 LOC124157…
	GO:0031224	intrinsic component of membrane	0.00025893	0.0019852	59/91 64.8%	1460/3144 46.4%	LOC124168770 LOC124165065 LOC124172678 LOC124166398 LOC124169348 LOC124168336 LOC124169429 LOC124160608 LOC124160610 LOC124161544 LOC124163841 LOC124156036 LOC124158853 LOC124164015 LOC124155982 LOC124155668 LOC124155228 LOC124153841 LOC124154214 LOC124157967 LOC124159704 LOC124154734 LOC124162394 LOC124162150 LOC124157849 LOC124153209 LOC124167692 LOC124160346 LOC124161359 LOC124163338 LOC124157…
	GO:0008328	ionotropic glutamate receptor complex	0.00082881	0.0051989	2/91 2.1%	2/3144 0.0%	LOC124160610 LOC124172678
	GO:0098878	neurotransmitter receptor complex	0.00082881	0.0051989	2/91 2.1%	2/3144 0.0%	LOC124160610 LOC124172678
	GO:0005886	plasma membrane	0.0023193	0.012948	14/91 15.3%	209/3144 6.6%	LOC124172678 LOC124166398 LOC124169348 LOC124162929 LOC124168649 LOC124160608 LOC124162902 LOC124160610 LOC124159499 LOC124157414 LOC124153188 LOC124155982 LOC124164440 LOC124171649
	GO:0099572	postsynaptic specialization	0.0024395	0.012948	2/91 2.1%	3/3144 0.0%	LOC124160610 LOC124172678
	GO:0071944	cell periphery	0.006539	0.032228	15/91 16.4%	259/3144 8.2%	LOC124172678 LOC124166398 LOC124169348 LOC124162929 LOC124168649 LOC124160608 LOC124162902 LOC124160610 LOC124159499 LOC124157414 LOC124153188 LOC124155982 LOC124164440 LOC124157849 LOC124171649
Molecular function	GO:0004888	transmembrane signaling receptor activity	9.4485e-10	1.8236e-07	18/91 19.7%	124/3556 3.4%	LOC124165065 LOC124172678 LOC124166398 LOC124169348 LOC124168336 LOC124165654 LOC124168649 LOC124160608 LOC124160610 LOC124159499 LOC124161853 LOC124156036 LOC124158853 LOC124164036 LOC124154734 LOC124164440 LOC124153209 LOC124171649
	GO:0038023	signaling receptor activity	3.0485e-09	1.8492e-07	18/91 19.7%	133/3556 3.7%	LOC124165065 LOC124172678 LOC124166398 LOC124169348 LOC124168336 LOC124165654 LOC124168649 LOC124160608 LOC124160610 LOC124159499 LOC124161853 LOC124156036 LOC124158853 LOC124164036 LOC124154734 LOC124164440 LOC124153209 LOC124171649
	GO:0060089	molecular transducer activity	3.0485e-09	1.8492e-07	18/91 19.7%	133/3556 3.7%	LOC124165065 LOC124172678 LOC124166398 LOC124169348 LOC124168336 LOC124165654 LOC124168649 LOC124160608 LOC124160610 LOC124159499 LOC124161853 LOC124156036 LOC124158853 LOC124164036 LOC124154734 LOC124164440 LOC124153209 LOC124171649
	GO:0022824	transmitter-gated ion channel activity	4.7908e-09	1.8492e-07	8/91 8.7%	18/3556 0.5%	LOC124160610 LOC124159499 LOC124172678 LOC124166398 LOC124169348 LOC124168649 LOC124160608 LOC124171649
	GO:0022835	transmitter-gated channel activity	4.7908e-09	1.8492e-07	8/91 8.7%	18/3556 0.5%	LOC124160610 LOC124159499 LOC124172678 LOC124166398 LOC124169348 LOC124168649 LOC124160608 LOC124171649
	GO:0030594	neurotransmitter receptor activity	1.3224e-08	4.2537e-07	8/91 8.7%	20/3556 0.5%	LOC124160610 LOC124159499 LOC124172678 LOC124166398 LOC124169348 LOC124168649 LOC124160608 LOC124171649
	GO:0005261	cation channel activity	5.2767e-08	1.4549e-06	11/91 12.0%	53/3556 1.4%	LOC124160610 LOC124160346 LOC124172678 LOC124166398 LOC124169348 LOC124157414 LOC124155228 LOC124168649 LOC124159704 LOC124158120 LOC124171649
	GO:0005216	ion channel activity	1.8474e-07	4.4568e-06	13/91 14.2%	87/3556 2.4%	LOC124172678 LOC124166398 LOC124169348 LOC124168649 LOC124160608 LOC124158120 LOC124160610 LOC124160346 LOC124159499 LOC124157414 LOC124155228 LOC124159704 LOC124171649
	GO:0022803	passive transmembrane transporter activity	2.7868e-07	5.3785e-06	13/91 14.2%	90/3556 2.5%	LOC124172678 LOC124166398 LOC124169348 LOC124168649 LOC124160608 LOC124158120 LOC124160610 LOC124160346 LOC124159499 LOC124157414 LOC124155228 LOC124159704 LOC124171649
	GO:0015267	channel activity	2.7868e-07	5.3785e-06	13/91 14.2%	90/3556 2.5%	LOC124172678 LOC124166398 LOC124169348 LOC124168649 LOC124160608 LOC124158120 LOC124160610 LOC124160346 LOC124159499 LOC124157414 LOC124155228 LOC124159704 LOC124171649
	GO:0099094	ligand-gated cation channel activity	3.5379e-07	6.2075e-06	6/91 6.5%	13/3556 0.3%	LOC124160610 LOC124172678 LOC124166398 LOC124169348 LOC124168649 LOC124171649
	GO:0005230	extracellular ligand-gated ion channel activity	4.9802e-07	8.0098e-06	8/91 8.7%	30/3556 0.8%	LOC124160610 LOC124159499 LOC124172678 LOC124166398 LOC124169348 LOC124168649 LOC124160608 LOC124171649
	GO:0005215	transporter activity	7.1722e-07	1.0648e-05	22/91 24.1%	273/3556 7.6%	LOC124168770 LOC124172678 LOC124166398 LOC124169348 LOC124168649 LOC124160608 LOC124158120 LOC124157591 LOC124160610 LOC124160346 LOC124159499 LOC124163338 LOC124157414 LOC124163841 LOC124159116 LOC124155228 LOC124154214 LOC124160161 LOC124159704 LOC124160163 LOC124164184 LOC124171649
	GO:0022836	gated channel activity	1.1747e-06	1.6194e-05	10/91 10.9%	57/3556 1.6%	LOC124160610 LOC124159499 LOC124172678 LOC124166398 LOC124169348 LOC124157414 LOC124168649 LOC124160608 LOC124158120 LOC124171649
	GO:0022857	transmembrane transporter activity	1.6905e-06	2.1752e-05	21/91 23.0%	264/3556 7.4%	LOC124168770 LOC124172678 LOC124166398 LOC124169348 LOC124168649 LOC124160608 LOC124158120 LOC124157591 LOC124160610 LOC124160346 LOC124159499 LOC124163338 LOC124157414 LOC124163841 LOC124155228 LOC124154214 LOC124160161 LOC124159704 LOC124160163 LOC124164184 LOC124171649
	GO:0022834	ligand-gated channel activity	2.27e-06	2.5771e-05	8/91 8.7%	36/3556 1.0%	LOC124160610 LOC124159499 LOC124172678 LOC124166398 LOC124169348 LOC124168649 LOC124160608 LOC124171649
	GO:0015276	ligand-gated ion channel activity	2.27e-06	2.5771e-05	8/91 8.7%	36/3556 1.0%	LOC124160610 LOC124159499 LOC124172678 LOC124166398 LOC124169348 LOC124168649 LOC124160608 LOC124171649
	GO:0022890	inorganic cation transmembrane transporter activity	6.7018e-06	7.1858e-05	11/91 12.0%	84/3556 2.3%	LOC124160610 LOC124160346 LOC124172678 LOC124166398 LOC124169348 LOC124157414 LOC124155228 LOC124168649 LOC124159704 LOC124158120 LOC124171649
	GO:0008324	cation transmembrane transporter activity	1.3231e-05	0.00013152	11/91 12.0%	90/3556 2.5%	LOC124160610 LOC124160346 LOC124172678 LOC124166398 LOC124169348 LOC124157414 LOC124155228 LOC124168649 LOC124159704 LOC124158120 LOC124171649
	GO:0015318	inorganic molecular entity transmembrane transporter activity	1.3629e-05	0.00013152	13/91 14.2%	126/3556 3.5%	LOC124172678 LOC124166398 LOC124169348 LOC124168649 LOC124160608 LOC124158120 LOC124160610 LOC124160346 LOC124159499 LOC124157414 LOC124155228 LOC124159704 LOC124171649
	GO:0004930	G protein-coupled receptor activity	1.9584e-05	0.00017998	10/91 10.9%	77/3556 2.1%	LOC124165065 LOC124161853 LOC124156036 LOC124158853 LOC124168336 LOC124164036 LOC124165654 LOC124154734 LOC124164440 LOC124153209
	GO:0005231	excitatory extracellular ligand-gated ion channel activity	2.5989e-05	0.00020064	4/91 4.3%	8/3556 0.2%	LOC124166398 LOC124169348 LOC124168649 LOC124171649
	GO:1904315	transmitter-gated ion channel activity involved in regulation of postsynaptic membrane potential	2.5989e-05	0.00020064	4/91 4.3%	8/3556 0.2%	LOC124166398 LOC124169348 LOC124168649 LOC124171649
	GO:0099529	neurotransmitter receptor activity involved in regulation of postsynaptic membrane potential	2.5989e-05	0.00020064	4/91 4.3%	8/3556 0.2%	LOC124166398 LOC124169348 LOC124168649 LOC124171649
	GO:0022848	acetylcholine-gated cation-selective channel activity	2.5989e-05	0.00020064	4/91 4.3%	8/3556 0.2%	LOC124166398 LOC124169348 LOC124168649 LOC124171649
	GO:0015075	ion transmembrane transporter activity	3.3869e-05	0.00025141	13/91 14.2%	137/3556 3.8%	LOC124172678 LOC124166398 LOC124169348 LOC124168649 LOC124160608 LOC124158120 LOC124160610 LOC124160346 LOC124159499 LOC124157414 LOC124155228 LOC124159704 LOC124171649
	GO:0098960	postsynaptic neurotransmitter receptor activity	7.4951e-05	0.00049881	4/91 4.3%	10/3556 0.2%	LOC124166398 LOC124169348 LOC124168649 LOC124171649
	GO:0004970	ionotropic glutamate receptor activity	7.4951e-05	0.00049881	4/91 4.3%	10/3556 0.2%	LOC124160610 LOC124159499 LOC124172678 LOC124160608
	GO:0008066	glutamate receptor activity	7.4951e-05	0.00049881	4/91 4.3%	10/3556 0.2%	LOC124160610 LOC124159499 LOC124172678 LOC124160608
	GO:0000981	DNA-binding transcription factor activity, RNA polymerase II-specific	0.00022962	0.0014772	8/91 8.7%	66/3556 1.8%	LOC124166493 LOC124169541 LOC124162367 LOC124157318 LOC124153235 LOC124153655 LOC124158707 LOC124157628
	GO:0003700	DNA-binding transcription factor activity	0.0014674	0.0091358	10/91 10.9%	129/3556 3.6%	LOC124166493 LOC124169541 LOC124165770 LOC124159255 LOC124162367 LOC124157318 LOC124153235 LOC124153655 LOC124158707 LOC124157628
	GO:0046873	metal ion transmembrane transporter activity	0.0015277	0.009214	6/91 6.5%	50/3556 1.4%	LOC124160610 LOC124160346 LOC124157414 LOC124155228 LOC124159704 LOC124158120
	GO:0005262	calcium channel activity	0.0038502	0.022518	3/91 3.2%	13/3556 0.3%	LOC124160610 LOC124157414 LOC124159704
	GO:0004177	aminopeptidase activity	0.0048102	0.027305	3/91 3.2%	14/3556 0.3%	LOC124161359 LOC124156105 LOC124163214
	GO:0015085	calcium ion transmembrane transporter activity	0.0059023	0.032547	3/91 3.2%	15/3556 0.4%	LOC124160610 LOC124157414 LOC124159704
	GO:0140110	transcription regulator activity	0.006192	0.033196	10/91 10.9%	157/3556 4.4%	LOC124166493 LOC124169541 LOC124165770 LOC124159255 LOC124162367 LOC124157318 LOC124153235 LOC124153655 LOC124158707 LOC124157628
	GO:0009975	cyclase activity	0.0090868	0.04729	2/91 2.1%	6/3556 0.1%	LOC124169429 LOC124168408
	GO:0008238	exopeptidase activity	0.0093111	0.04729	4/91 4.3%	33/3556 0.9%	LOC124161359 LOC124156105 LOC124163214 LOC124160813
Down-regulated post-winter cohort
Category	GO_ID	GO_description	p-val	corrected_p-val	cluster_frequency	total_frequency	Genes
Biological process	GO:0022900	electron transport chain	3.4955e-06	0.0016242	7/82 8.5%	25/2908 0.8%	LOC124165492 LOC124168908 LOC124157452 LOC124169469 LOC124166641 LOC124168789 LOC124155626
	GO:0006091	generation of precursor metabolites and energy	6.971e-06	0.0016242	8/82 9.7%	38/2908 1.3%	LOC124165492 LOC124168908 LOC124157452 LOC124159387 LOC124169469 LOC124166641 LOC124168789 LOC124155626
	GO:0045333	cellular respiration	7.4805e-05	0.01162	5/82 6.0%	17/2908 0.5%	LOC124165492 LOC124168908 LOC124157452 LOC124159387 LOC124155626
	GO:0015980	energy derivation by oxidation of organic compounds	0.00022506	0.022124	5/82 6.0%	21/2908 0.7%	LOC124165492 LOC124168908 LOC124157452 LOC124159387 LOC124155626
	GO:0022904	respiratory electron transport chain	0.00024482	0.022124	4/82 4.8%	12/2908 0.4%	LOC124165492 LOC124168908 LOC124157452 LOC124155626
	GO:0046034	ATP metabolic process	0.00028485	0.022124	5/82 6.0%	22/2908 0.7%	LOC124165492 LOC124168908 LOC124170979 LOC124155626 LOC124156381
Cellular component	GO:0098798	mitochondrial protein-containing complex	1.188e-10	1.9365e-08	13/102 12.7%	40/3144 1.2%	LOC124165492 LOC124166641 LOC124168789 LOC124157080 LOC124160856 LOC124158550 LOC124156381 LOC124168908 LOC124159356 LOC124161277 LOC124156623 LOC124155626 LOC124168130
	GO:0005746	mitochondrial respirasome	4.152e-10	3.3839e-08	8/102 7.8%	12/3144 0.3%	LOC124165492 LOC124168908 LOC124166641 LOC124161277 LOC124168789 LOC124157080 LOC124155626 LOC124168130
	GO:1990204	oxidoreductase complex	2.3865e-09	1.2966e-07	8/102 7.8%	14/3144 0.4%	LOC124165492 LOC124168908 LOC124166641 LOC124161277 LOC124162907 LOC124168789 LOC124157080 LOC124168130
	GO:0098803	respiratory chain complex	9.6902e-09	3.9488e-07	8/102 7.8%	16/3144 0.5%	LOC124165492 LOC124168908 LOC124166641 LOC124161277 LOC124168789 LOC124157080 LOC124155626 LOC124168130
	GO:0098800	inner mitochondrial membrane protein complex	1.5671e-08	5.1087e-07	9/102 8.8%	23/3144 0.7%	LOC124165492 LOC124168908 LOC124166641 LOC124161277 LOC124168789 LOC124157080 LOC124155626 LOC124156381 LOC124168130
	GO:0070469	respirasome	5.2482e-08	1.3825e-06	8/102 7.8%	19/3144 0.6%	LOC124165492 LOC124168908 LOC124166641 LOC124161277 LOC124168789 LOC124157080 LOC124155626 LOC124168130
	GO:0005747	mitochondrial respiratory chain complex I	7.8235e-08	1.3825e-06	6/102 5.8%	9/3144 0.2%	LOC124168908 LOC124166641 LOC124161277 LOC124168789 LOC124157080 LOC124168130
	GO:0045271	respiratory chain complex I	7.8235e-08	1.3825e-06	6/102 5.8%	9/3144 0.2%	LOC124168908 LOC124166641 LOC124161277 LOC124168789 LOC124157080 LOC124168130
	GO:0030964	NADH dehydrogenase complex	7.8235e-08	1.3825e-06	6/102 5.8%	9/3144 0.2%	LOC124168908 LOC124166641 LOC124161277 LOC124168789 LOC124157080 LOC124168130
	GO:0005739	mitochondrion	8.4816e-08	1.3825e-06	20/102 19.6%	159/3144 5.0%	LOC124165492 LOC124166641 LOC124162907 LOC124168789 LOC124165238 LOC124157080 LOC124160856 LOC124158550 LOC124160448 LOC124156381 LOC124168908 LOC124159103 LOC124159356 LOC124157452 LOC124154890 LOC124161277 LOC124170979 LOC124156623 LOC124155626 LOC124168130
	GO:0005743	mitochondrial inner membrane	2.0272e-07	3.0039e-06	11/102 10.7%	48/3144 1.5%	LOC124165492 LOC124168908 LOC124159103 LOC124157452 LOC124166641 LOC124161277 LOC124168789 LOC124157080 LOC124155626 LOC124156381 LOC124168130
	GO:0005740	mitochondrial envelope	3.5034e-07	4.7588e-06	13/102 12.7%	73/3144 2.3%	LOC124165492 LOC124166641 LOC124168789 LOC124165238 LOC124157080 LOC124156381 LOC124168908 LOC124159103 LOC124157452 LOC124161277 LOC124156623 LOC124155626 LOC124168130
	GO:0019866	organelle inner membrane	4.863e-07	6.0975e-06	11/102 10.7%	52/3144 1.6%	LOC124165492 LOC124168908 LOC124159103 LOC124157452 LOC124166641 LOC124161277 LOC124168789 LOC124157080 LOC124155626 LOC124156381 LOC124168130
	GO:1990351	transporter complex	1.2699e-06	1.4786e-05	9/102 8.8%	36/3144 1.1%	LOC124165492 LOC124168908 LOC124166641 LOC124161277 LOC124168789 LOC124167700 LOC124156623 LOC124157080 LOC124168130
	GO:0031966	mitochondrial membrane	5.9178e-06	6.4306e-05	11/102 10.7%	66/3144 2.0%	LOC124165492 LOC124168908 LOC124159103 LOC124157452 LOC124166641 LOC124161277 LOC124168789 LOC124157080 LOC124155626 LOC124156381 LOC124168130
	GO:0031967	organelle envelope	6.9367e-06	6.6511e-05	13/102 12.7%	94/3144 2.9%	LOC124165492 LOC124166641 LOC124168789 LOC124165238 LOC124157080 LOC124156381 LOC124168908 LOC124159103 LOC124157452 LOC124161277 LOC124156623 LOC124155626 LOC124168130
	GO:0031975	envelope	6.9367e-06	6.6511e-05	13/102 12.7%	94/3144 2.9%	LOC124165492 LOC124166641 LOC124168789 LOC124165238 LOC124157080 LOC124156381 LOC124168908 LOC124159103 LOC124157452 LOC124161277 LOC124156623 LOC124155626 LOC124168130
	GO:1902495	transmembrane transporter complex	1.0615e-05	9.6126e-05	8/102 7.8%	35/3144 1.1%	LOC124165492 LOC124168908 LOC124166641 LOC124161277 LOC124168789 LOC124167700 LOC124157080 LOC124168130
	GO:0005840	ribosome	7.7324e-05	0.00066336	15/102 14.7%	151/3144 4.8%	LOC124164292 LOC124167821 LOC124169725 LOC124160856 LOC124158550 LOC124160448 LOC124168509 LOC124155540 LOC124153392 LOC124159356 LOC124154890 LOC124157336 LOC124157632 LOC124164387 LOC124164031
	GO:1990904	ribonucleoprotein complex	0.00047503	0.0038715	13/102 12.7%	140/3144 4.4%	LOC124153959 LOC124165372 LOC124167311 LOC124159052 LOC124168778 LOC124160856 LOC124158550 LOC124165108 LOC124168509 LOC124160544 LOC124159356 LOC124163397 LOC124160050
	GO:0098796	membrane protein complex	0.00089908	0.0069786	12/102 11.7%	131/3144 4.1%	LOC124165492 LOC124168908 LOC124166641 LOC124161277 LOC124170979 LOC124168789 LOC124167700 LOC124155358 LOC124157080 LOC124155626 LOC124156381 LOC124168130
	GO:0005758	mitochondrial intermembrane space	0.0010556	0.0074807	3/102 2.9%	7/3144 0.2%	LOC124165238 LOC124156623 LOC124157080
	GO:0031970	organelle envelope lumen	0.0010556	0.0074807	3/102 2.9%	7/3144 0.2%	LOC124165238 LOC124156623 LOC124157080
	GO:0031090	organelle membrane	0.0013773	0.0093539	17/102 16.6%	238/3144 7.5%	LOC124165492 LOC124166641 LOC124166689 LOC124168789 LOC124157080 LOC124156381 LOC124159383 LOC124168908 LOC124159103 LOC124157452 LOC124154101 LOC124154640 LOC124161277 LOC124160085 LOC124155358 LOC124155626 LOC124168130
	GO:0005681	spliceosomal complex	0.0037511	0.024457	5/102 4.9%	33/3144 1.0%	LOC124160544 LOC124167311 LOC124168778 LOC124163397 LOC124165108
	GO:1990726	Lsm1-7-Pat1 complex	0.005993	0.037571	2/102 1.9%	4/3144 0.1%	LOC124167311 LOC124155643
Molecular function	GO:0042302	structural constituent of cuticle	9.9765e-13	1.7758e-10	16/108 14.8%	53/3556 1.4%	LOC124165012 LOC124165004 LOC124155063 LOC124160327 LOC124156161 LOC124158554 LOC124160302 LOC124155067 LOC124155043 LOC124155065 LOC124154274 LOC124160980 LOC124157378 LOC124161343 LOC124159813 LOC124157518
	GO:0005198	structural molecule activity	5.1523e-12	4.5856e-10	28/108 25.9%	208/3556 5.8%	LOC124164292 LOC124165004 LOC124167821 LOC124158550 LOC124155063 LOC124160448 LOC124160327 LOC124158554 LOC124155067 LOC124155043 LOC124155065 LOC124154274 LOC124161343 LOC124164031 LOC124165012 LOC124160856 LOC124156161 LOC124168509 LOC124160302 LOC124153392 LOC124159356 LOC124157336 LOC124157632 LOC124160980 LOC124157378 LOC124164387 LOC124159813 LOC124157518
	GO:0003735	structural constituent of ribosome	0.00030676	0.018201	12/108 11.1%	124/3556 3.4%	LOC124164292 LOC124153392 LOC124159356 LOC124157336 LOC124157632 LOC124164387 LOC124167821 LOC124160856 LOC124158550 LOC124164031 LOC124160448 LOC124168509
